# Supplementary material for: Personalized prescription of imatinib in recurrent granulosa cell tumor of the ovary: case report
Source: Cold Spring Harb Mol Case Stud. 2019 Apr;5(2):a003434. doi: 10.1101/mcs.a003434 (PMC6549576; doi:10.1101/mcs.a003434)
Supplement: Supplemental Material [file supp_mcs.a003434_Supplemental_Table_S3.xlsx]

## Sheet: Sheet1
SYMBOL	Tumour_Ovarian	Norm_GSM139476	Norm_GSM139477	Norm_GSM139478	Norm_GSM139479	Log2(fold change)
A4GNT	705.093	487.207	544.81	384.995	380.018	0.667514
AANAT	158.023	55.8873	67.4573	55.8873	83.3855	1.28736
AARS	324.832	3483.33	5229.69	4766.67	4669.75	-3.78811
AASDHPPT	226.806	2432.13	2022.45	2416.27	2140.56	-3.30774
AASS	115.078	668.662	742.392	769.71	589.461	-2.58167
AATK	473.86	753.216	1064.39	672.119	742.392	-0.747018
ABAT	521.765	627.045	447.237	500.847	649.612	-0.074989
ABCB11	1368.32	119.082	130.661	153.572	159.207	3.29244
ABCB8	1518.93	500.847	731.279	597.242	558.224	1.3615
ABCC4	191.243	879.126	468.82	753.216	1056.59	-1.98447
ABCC8	1032.52	127.105	166.079	193.377	115.078	2.81012
ABCG4	1190.96	160.879	310.802	193.693	316.342	2.33975
ABHD5	1120.45	399.25	401.862	407.999	524.252	1.3803
ABHD6	388.221	514.808	459.332	509.247	602.712	-0.418973
ABI1	310.059	1780.53	1452.63	1999.17	1492.7	-2.42646
ABL1	402.283	2447.36	4446.6	3793.67	2954.94	-3.04638
ACAA1	821.231	1711.52	1745.05	1596.98	1464.46	-0.985205
ACAA2	201.935	1581.97	1001.29	1040.23	1316.84	-2.58742
ACACA	1198.83	544.968	549.857	572.244	589.006	1.08852
ACACB	1428.06	595.005	645.684	760.668	643.92	1.11651
ACAD8	5501.84	784.892	872.294	1109.14	914.555	2.5914
ACADL	318.567	1062.49	1204.83	1157.45	488.125	-1.53347
ACADSB	316.64	299.336	191.01	140.47	147.99	0.770052
ACAN	372.226	618.188	591.54	526.392	810.235	-0.75557
ACAT1	1705.16	8946.56	9052.11	9108.81	8640.41	-2.38958
ACD	99.1662	1454.06	1855.16	1388.21	1178.29	-3.8694
ACLY	269.016	1061.44	756.211	1038.13	1641.76	-2.00727
ACO2	952.979	766.645	1184.41	871.369	1129.22	-0.0288542
ACOT7	839.052	572.244	588.308	509.638	699.887	0.511312
ACOT8	432.126	1368.68	1111.21	988.362	903.929	-1.32105
ACOT9	630.323	1311.06	1527.14	1724.7	1760.02	-1.31671
ACOX1	394.655	261.372	232.968	208.701	230.275	0.762832
ACOX2	3359.27	1413.68	2241.07	1484.7	1252.47	1.1085
ACSBG1	4855.02	163.381	230.275	187.182	208.141	4.63301
ACSBG2	10656.4	264.416	324.915	288.565	186.909	5.35206
ACSL1	404.366	763.822	511.309	975.655	1131.36	-1.00279
ACSL3	397.786	1349.27	1637.26	1423.1	1625.38	-1.91826
ACSL4	121.237	429.038	308.576	389.563	481.478	-1.71119
ACSL5	564.998	1001.53	1150.85	1029.02	907.947	-0.850399
ACSL6	375.471	229.008	238.013	232.597	195.157	0.751472
ACSM1	2797.42	360.51	219.084	170.271	219.154	3.5857
ACSM3	450.092	2506.94	1687.15	1544.97	1705.16	-2.02121
ACSM5	990.299	446.344	436.884	548.27	634.165	0.956577
ACSS3	195.157	1848.07	2532.26	1895.93	1413.68	-3.26949
ACTA1	3236.43	196.226	143.723	341.027	153.699	4.04488
ACTA2	1646.02	1745.05	2195.93	1644.51	2477.47	-0.27217
ACTB	2954.94	22398.5	22964.8	25745.6	25745.6	-3.03167
ACTC1	264.416	578.436	684.395	483.77	610.566	-1.14505
ACTG2	631.583	1716.83	1158.13	1079.86	2464.74	-1.26391
ACTN1	306.387	1659.61	1354.93	2097.29	2362.13	-2.57599
ACTN2	1894.76	172.856	232.802	143.116	214.954	3.33647
ACTN3	442.545	261.145	410.338	287.825	343.01	0.464547
ACTN4	16016.6	1729.83	2056.69	2167.23	1897.11	3.03385
ACTR10	619.4	8400.13	6616.22	7287.9	6507.84	-3.53208
ACTR1A	10201.5	1316.84	1544.97	1180.06	1592.45	2.86701
ACTR1B	1096.67	3056.52	3286.05	3335.38	2751.05	-1.49839
ACTR2	1973.2	2747.01	2473.46	2590.11	3350.9	-0.489953
ACTR3	1079.86	4281.25	3322.93	4512.21	5964.89	-2.03436
ACTR3B	585.226	518.218	420.308	450.963	371.111	0.421526
ACVR1	991.701	2813.86	2722.1	2441.07	1836.22	-1.2874
ACVR1B	157.482	379.859	340.137	335.403	262.372	-1.05208
ACVR2A	184.36	1155.22	1071.9	959.041	749.775	-2.39753
ACVR2B	231.71	555.587	562.141	540.316	404.024	-1.14098
ACVRL1	287.281	935.449	1092.67	737.032	809.095	-1.62091
ADA	1836.22	429.685	576.918	468.82	640.037	1.81396
ADAM17	9425.96	1120.45	1462.09	1061.44	1105.79	3.00084
ADCY1	2492.82	333.222	281.14	391.227	298.938	2.9458
ADCY2	1951.96	339.271	524.252	458.132	341.958	2.25628
ADCY3	80.8757	1211.28	1685.39	1650.79	1359.28	-4.17705
ADCY6	2405.47	1321.98	1910.28	1508.36	1318.21	0.684307
ADCY7	66.8519	1203	1185.97	1150.85	796.227	-3.99955
ADCY8	684.395	182.06	259.649	185.354	163.621	1.81442
ADCY9	4522.08	477.388	482.116	552.382	377.637	3.27211
ADD1	173.319	2068.23	3099.13	3343.2	2294.7	-3.93345
ADD2	309.082	185.2	148.93	258.407	211.318	0.649797
ADD3	255.705	6351.84	7476.07	6557.27	5501.84	-4.65306
ADH1B	163.876	778.281	939.15	527.922	905.176	-2.22994
ADH5	4428.09	7984.4	6485.78	7645.8	6351.84	-0.677393
ADH6	366.75	434.03	378.06	332.039	345.551	-0.0143672
ADI1	164.62	4016.27	3538.5	2149.36	2514.24	-4.16855
ADK	732.492	790.69	617.679	609.403	643.501	0.146987
ADO	170.108	2452.12	1848.07	1804.65	1834.21	-3.53221
ADORA1	578.121	375.695	290.608	269.016	250.935	0.980462
ADORA2B	3054.59	315.464	263.519	302.041	338.392	3.3307
ADRA1A	488.91	77.0909	113.853	127.105	94.4241	2.2708
ADRA1B	5470.93	338.576	324.915	306.023	243.633	4.18424
ADRA1D	6869.71	144.134	150.902	124.994	114.463	5.69274
ADRA2A	3181.57	1203	1630.88	1834.21	1745.05	1.00706
ADRA2B	804.031	163.071	225.967	270.231	281.23	1.80536
ADRA2C	140.013	196.226	484.031	303.8	82.9274	-0.6596
ADRB1	1172.26	240.279	104.672	117.022	56.1432	3.37009
ADRB2	409.304	378.213	423.277	576.716	570.941	-0.227326
ADRB3	4664.01	205.758	485.694	496.793	317.935	3.7179
ADSL	747.134	5703.66	4522.08	4730.73	4951.32	-2.73025
ADSS	228.58	2860.62	2158.58	2250.66	2426.17	-3.39809
AGA	298.214	1086.68	817.416	860.302	876.26	-1.60094
AGER	763.049	390.064	473.86	323.832	344.885	1.00939
AGL	695.02	1125.38	558.939	964.597	881.023	-0.298979
AGMAT	2376.99	204.708	338.576	163.862	270.328	3.336
AGPAT1	1046.78	2576.55	3236.43	3478.79	2817.45	-1.52224
AGPAT2	905.176	825.111	726.106	642.287	667.497	0.346511
AGPAT3	425.378	281.14	478.061	332.307	291.919	0.332103
AGPAT4	209.807	672.886	691.801	555.502	492.538	-1.50962
AGPAT5	1338.5	1538.43	1242.39	1294.28	1340.67	-0.0118017
AGT	1241.55	562.169	468.82	398.353	335.737	1.51872
AGTR1	1667.99	480.786	392.684	448.216	357.131	2.00019
AGXT	256.734	152.821	152.277	150.902	151.359	0.757743
AHCY	807.063	6034.91	5131.32	5522.86	4371.12	-2.69577
AHR	7761.26	1001.53	967.622	1011.78	1413.68	2.83852
AIFM1	267.403	881.023	791.783	627.045	1064.85	-1.62734
AIP	262.944	3359.27	3054.59	3181.57	2226.49	-3.47308
AK1	281.319	1692.4	977.525	1421.1	1235.12	-2.2142
AK2	865.773	1244.58	1324.78	1217.83	1159.11	-0.512626
AK5	635.989	300.889	399.917	329.032	261.285	0.995806
AKAP1	429.316	540.116	661.822	604.105	525.604	-0.435081
AKAP10	1302.24	936.054	1091.18	949.958	900.663	0.429605
AKAP11	288.565	1674.66	1692.4	1860.69	1449.23	-2.52655
AKAP12	261.372	8556.08	12832.6	8556.08	7058.42	-5.10957
AKAP13	951.095	349.682	601.803	428.425	439.268	1.09222
AKAP3	282.046	298.331	344.885	335.791	319.218	-0.200355
AKAP4	446.032	139.02	56.1944	71.1637	56.1432	2.5771
AKAP5	301.264	196.226	182.966	168.659	188.448	0.712938
AKAP6	99.5027	326.792	208.98	264.928	242.041	-1.37034
AKAP7	188.448	974.834	733.195	725.208	624.98	-2.00123
AKAP8	813.296	1307.14	1576.47	1588.46	1266.63	-0.811082
AKAP9	479.774	927.402	1166.89	922.919	678.258	-0.919103
AKR1A1	1203.65	4986.25	5267.46	5570.44	4681.55	-2.08755
AKR1B1	1616.24	6256.99	5775.73	8174.68	8699.65	-2.13926
AKR1B10	364.909	411.92	268.892	213.26	199.116	0.478633
AKR1C1	82.9274	663.378	1340.67	594.713	1077.35	-3.38916
AKR1C3	222.192	744.012	1449.23	1005.88	1108.23	-2.23647
AKR1C4	1181.98	160.879	229.008	171.369	219.154	2.61553
AKR1D1	5420.27	155.213	219.084	152.277	147.99	5.02581
AKT1	254.496	1393.79	956.639	1429.21	1676.13	-2.39314
AKT2	2397.42	317.935	315.464	485.39	414.804	2.66896
AKT3	460.79	2728.74	3001.62	2432.13	1967.66	-2.44099
ALAD	3744.91	1042.79	1045.13	786.868	725.208	2.07624
ALAS1	756.211	991	1127.29	1011.78	1826.98	-0.664682
ALAS2	6934.84	197.282	56.1944	55.8873	56.1432	6.49666
ALDH18A1	3471.82	2208.2	2084.29	1712.17	2756.18	0.685462
ALDH1A1	207.778	7287.9	9300.73	8911.23	5952.7	-5.21989
ALDH1A2	485.39	400.62	365.654	570.584	448.311	0.141732
ALDH1A3	219.224	422.26	564.698	611.59	937.338	-1.47178
ALDH1B1	1694.14	566.731	314.561	592.782	411.747	1.89117
ALDH1L1	226.89	1005.06	805.028	716.353	494.008	-1.68887
ALDH2	373.843	4559.27	5867.09	5172.8	4062.02	-3.70314
ALDH3A1	1037.52	81.5923	193.574	55.8873	56.1432	3.62828
ALDH3A2	454.524	2131.15	2412.78	2335.69	2131.15	-2.30702
ALDH3B1	753.216	326.734	155.188	314.739	376.498	1.43583
ALDH3B2	1403.95	262.372	173.106	216.305	158.385	2.82148
ALDH4A1	618.499	679.31	615.015	690.331	568.399	-0.040948
ALDH5A1	352.997	194.641	254.496	235.167	198.586	0.686679
ALDH6A1	181.274	1330.98	1292.94	1247.84	893.685	-2.69886
ALDH7A1	504.449	2009.09	1939.19	1682.58	1591.21	-1.83292
ALDH9A1	182.516	5886.55	4065.16	5442.16	6064.16	-4.86021
ALDOA	436.367	13429.3	11112.6	13620.1	12745.4	-4.86164
ALDOB	1592.45	187.371	200.156	189.749	167.364	3.09965
ALDOC	701.32	1804.65	2603.2	1647.18	1218.8	-1.32122
ALG13	899.407	1056.59	1150.04	1059	1071.9	-0.268949
ALG3	29542.6	804.031	638.379	756.85	732.492	5.33803
ALG5	1572.73	4304.92	2936.22	3415.92	3071.69	-1.10954
ALG6	324.606	1440.41	1951.96	1598.57	1773.48	-2.37193
ALG8	1939.19	3025.14	2176.97	2618.25	2782.47	-0.440617
ALK	1365.09	288.835	393.806	344.885	394.236	1.95269
ALOX12	1732.76	98.919	324.915	144.432	175.899	3.35762
ALOX15	671.362	85.5992	107.016	64.9769	101.129	2.93017
ALOX5	5267.46	143.116	203.735	258.645	275.344	4.62501
ALPI	1423.1	71.1637	85.7911	55.8873	77.0909	4.31263
AMACR	1027.62	150.515	141.566	118.526	134.996	2.91887
AMD1	188.834	2532.26	3123.18	2640.18	2522.23	-3.8345
AMT	2088.26	2408	3920.59	3142.52	2064.98	-0.421934
ANAPC10	479.124	938.813	716.97	813.296	573.587	-0.643735
ANAPC13	1159.11	901.109	975.655	814.464	605.603	0.514369
ANAPC2	845.92	897.247	1119.9	1150.04	852.315	-0.235932
ANAPC5	368.063	3279.47	3730.05	3632.62	3471.82	-3.25932
ANGPT1	55.8873	972.389	1392.02	927.402	657.904	-4.09234
ANGPT2	1200.41	246.829	284.948	352.476	557.517	1.80777
ANGPT4	1183.3	634.583	504.257	630.323	419.928	1.13319
ANPEP	1073.45	217.551	182.966	103.72	430.682	2.38613
AOC2	499.153	267.52	278.711	333.222	287.281	0.780142
AOC3	198.211	487.207	373.589	196.324	496.483	-0.8807
AOX1	139.492	3286.05	4235.12	3495.89	1819.66	-4.45877
AP2A2	586.178	1394.67	1773.48	1632.25	2039.27	-1.53094
AP2B1	1918.4	2519.5	2546.52	2142.16	2610.68	-0.351385
AP2M1	894.873	5682.74	5629.31	5952.7	5682.74	-2.68016
AP2S1	692.138	2817.45	2115.96	2397.42	3364.56	-1.92777
AP3B2	1157.45	227.776	287.076	204.49	196.517	2.35395
APAF1	57.7377	481.478	505.041	442.988	474.09	-3.04149
APBB1IP	1282.74	149.454	208.009	243.489	264.416	2.6004
APC	305.796	446.797	512.829	516.819	441.175	-0.644705
APEX1	370.262	11666.5	10552.7	11112.6	9300.73	-4.84221
APH1A	3754.02	4062.02	4485.38	3744.91	3495.89	-0.0660698
APH1B	458.811	687.211	940.493	920.737	804.86	-0.858526
APIP	267.4	2039.27	2167.59	1863.79	1971.66	-2.90838
APRT	2775.27	1673.64	1200.41	1268.26	1406.29	1.01231
AR	534.035	375.471	557.517	452.994	411.541	0.264872
ARAF	78.5066	1500.62	2025.7	1780.02	1646.02	-4.45976
ARC	6616.22	62.5056	189.061	120.327	222.644	5.63228
AREG	53.7288	303.8	301.858	180.385	208.701	-2.17361
ARF6	6714.48	1617.28	1316.84	1690.33	2042.32	2.02773
ARFGAP1	3364.56	1180.06	1534.4	1403.95	1003.11	1.41279
ARFGAP3	119.029	1390.09	931.142	1270.33	1228.83	-3.3243
ARFIP2	3099.13	2270.91	1983.02	2192.27	2221.77	0.518087
ARHGAP1	267.52	815.199	1059.82	1101.79	842.457	-1.82268
ARHGAP26	451.343	153.216	149.454	132.446	183.157	1.55579
ARHGAP5	57.2417	2854.49	1958.75	2412.78	2290.34	-5.36415
ARHGDIA	1779.51	781.526	840.115	1215.72	1321.98	0.812092
ARHGDIB	1890.03	1682.58	1398.16	2136.99	3803.85	-0.145902
ARHGDIG	2322.37	358.495	193.574	330.449	285.31	3.02957
ARHGEF10	53.1637	718.292	795.299	709.176	557.039	-3.69649
ARHGEF10L	7252.6	728.527	694.683	736.223	586.178	3.40722
ARHGEF11	423.732	653.281	629.688	687.211	709.176	-0.659159
ARHGEF12	56.1432	622.226	687.211	573.295	572.631	-3.44659
ARHGEF15	3159.72	859.663	1262.64	688.014	779.103	1.85513
ARHGEF16	131.372	427.833	611.984	450.963	570.941	-1.95557
ARHGEF2	158.385	1232.43	1273.55	1342.07	1278.67	-3.01585
ARHGEF3	77.0909	1568.23	2825.38	1836.22	2192.27	-4.73648
ARHGEF4	243.703	55.8873	56.1944	55.8873	85.1808	1.97056
ARHGEF5	227.134	721.207	988.796	851.331	451.343	-1.67147
ARHGEF6	88.9403	2197.15	2514.24	1895.93	2273.99	-4.63449
ARHGEF7	524.033	1208.29	1524.59	1406.29	1455.01	-1.41085
ARHGEF9	633.797	1481.64	1252.47	1084.23	918.634	-0.879459
ARID1A	1641.76	952.979	1689.61	1662.5	1139.5	0.313003
ARID4A	381.906	1456.78	1289.78	1366.7	1109.91	-1.76648
ARNT	332.954	571.859	643.034	643.034	547.553	-0.849289
ARNTL	1333.69	754.993	954.656	1054.08	885.865	0.558246
ARPC1A	1576.47	4664.01	4986.25	5077.79	4512.21	-1.60769
ARPC1B	1524.59	994.173	635.345	1350.38	2436.31	0.344609
ARPC2	2195.93	5992.93	5287.6	5886.55	7287.9	-1.46737
ARPC3	127.713	3054.59	1727.65	2789.11	3038.2	-4.33973
ARPC4	1986.41	1749.1	1155.22	1408.81	1617.28	0.439457
ARPC5	10143	6767.19	5703.66	6562.99	8302.24	0.582832
ARRB1	214.329	946.037	914.19	992.828	1140.73	-2.21463
ARRB2	602.712	725.208	450.608	1069.58	1275.92	-0.439207
ASAH1	359.502	1825.28	1193.89	2287.32	2416.27	-2.37349
ASL	1585.93	1149.65	1149.26	938.813	1021.64	0.579903
ASMT	2049.86	213.729	152.166	96.9135	108.287	3.91469
ASNS	1958.75	1449.23	1816.27	1418.76	1244.58	0.415792
ASRGL1	490.654	254.496	96.2987	384.995	340.845	1.04291
ASS1	1221.32	2141.36	2946.79	2417.75	4157.26	-1.2083
ATF1	1971.66	3001.62	1622.97	2610.68	2195.93	-0.221499
ATF2	2120.42	2318.27	1971.66	2155.92	1682.58	0.0714935
ATF3	391.227	2405.47	6934.84	2388.82	8556.08	-3.45728
ATF4	345.2	12289.4	10461.1	8946.56	10552.7	-4.92629
ATF5	822.89	340.137	295.284	259.535	316.64	1.44895
ATF6	93.3012	756.211	773.128	723.986	649.174	-2.95605
ATF7	272.271	227.776	248.191	258.971	297.946	0.0833163
ATIC	3029.35	4485.38	4205.47	3153.15	3391.67	-0.315062
ATM	385.065	1655.18	2190.39	2180.32	1738.65	-2.32199
ATP1A1	872.294	4205.47	4664.01	5470.93	4855.02	-2.45339
ATP2A2	656.411	1551.3	1743.46	1926.05	1692.4	-1.39237
ATP2C1	600.857	911.386	845.92	885.865	753.647	-0.495368
ATP5A1	3415.92	17137.3	13972	15337.5	13209.1	-2.11922
ATP5B	284.461	11315.7	11315.7	11315.7	11785.6	-5.32863
ATP5C1	440.682	7252.6	6507.84	6896.63	6823.11	-3.96144
ATP5D	258.407	2126.69	1857.53	1736.02	1822.09	-2.86312
ATP5F1	344.309	10375.4	9108.81	8992.14	10461.1	-4.81772
ATP5H	1685.39	13209.1	10849.8	10552.7	11563.3	-2.77043
ATP5I	1273.55	6557.27	4584.61	4246.12	4730.73	-1.96067
ATP5L	239.944	11996.5	10711.3	10279.3	9889.31	-5.47751
ATP5S	248.67	916.074	861.057	693.486	675.105	-1.6484
ATR	518.852	874.292	622.226	926.274	831.46	-0.632837
ATXN1	50.389	1133.37	868.746	1325.76	843.468	-4.34546
ATXN10	53.3159	4371.12	3860.72	3878.41	4030.5	-6.24011
ATXN2	146.414	855.269	1163.77	1132.53	937.338	-2.79174
ATXN3	495.295	284.461	429.685	262.944	301.61	0.658551
ATXN7	124.159	590.817	1617.28	702.915	692.138	-2.73346
AUH	280.671	2141.36	2964.55	2810.72	1929.42	-3.10941
AURKA	1926.05	289.167	928.356	307.511	652.41	1.99933
AURKB	141.566	227.776	211.01	208.371	488.91	-0.901938
AVPR1A	1169.53	355.532	282.798	323.781	277.777	1.92318
AXIN1	442.06	861.734	1131.36	1361.5	1207.25	-1.34776
AXL	72.9241	964.917	1117.42	1190.96	901.109	-3.8301
B3GAT1	1503.84	522.805	594.713	296.328	454.524	1.73307
B3GAT3	301.61	428.425	374.477	425.719	373.843	-0.406377
B3GNT2	472.625	1231.82	953.529	1324.78	1750.93	-1.44274
B3GNT3	1932.98	193.693	243.633	155.002	56.1432	3.76327
B4GALT1	5442.16	666.913	1077.66	614.343	856.554	2.79488
B4GALT2	731.87	870.005	967.622	711.358	746.942	-0.160171
B4GALT3	2337.6	1678.68	2208.2	1629.51	1480.03	0.434965
B4GALT7	4766.67	907.814	734.745	650.902	536.774	2.77831
BAAT	302.224	132.499	160.879	144.432	205.638	0.930009
BACH1	879.126	1835.22	1973.2	2214.58	1689.97	-1.12599
BAD	1204.83	1685.39	1146.68	1426.06	1180.06	-0.156523
BAG4	2056.69	513.625	430.639	447.017	370.146	2.23335
BAIAP2	700.461	156.111	242.944	230.275	245.033	1.70342
BAK1	142.719	584.969	420.308	475.171	594.523	-1.84682
BARD1	1542.65	661.234	780.864	858.096	1096.67	0.885727
BAX	2486.17	648.573	292.507	430.212	655.762	2.36986
BBOX1	1604.55	78.0054	199.116	109.535	111.255	3.77396
BCAP31	105.779	3315.85	3569.76	4136.35	3767.42	-5.12266
BCAT1	467.809	582.625	473.017	436.884	941.411	-0.310716
BCAT2	6562.99	776.218	917.484	800.324	672.886	3.06001
BCKDHA	1534.4	827.43	1032.52	1225.98	1001.53	0.600413
BCKDHB	171.898	797.013	906.076	774.715	668.132	-2.18545
BCL10	223.094	2187.07	1380.48	1604.28	1569.48	-2.89587
BCL2	524.769	762.274	590.817	749.424	472.625	-0.268193
BCL2L1	1910.28	209.657	204.032	356.446	386.143	2.7858
BCL2L11	1298.28	116.851	242.696	274.023	195.57	2.71708
BCL9	253.67	1004.22	771.642	1087.97	804.86	-1.83911
BDH1	308.77	611.355	515.687	620.621	423.142	-0.796809
BDH2	101.152	8819.93	7458.8	9198.18	6438.15	-6.28733
BDNF	337.914	211.01	201.747	117.022	347.541	0.728203
BHMT	233.701	285.31	334.6	330.449	325.081	-0.445382
BHMT2	253.372	491.842	635.345	824.863	604.105	-1.30992
BID	445.227	572.631	393.076	533.775	874.292	-0.354649
BIRC2	53.7601	6438.15	8556.08	6934.84	6934.84	-7.06015
BIRC3	826.32	554.052	342.073	261.145	222.644	1.35072
BIRC5	527.137	257.38	226.406	178.191	688.014	0.858509
BLM	78.0054	337.808	353.212	323.417	490.039	-2.24911
BLVRA	2640.18	1445.16	1481.64	1635.35	1342.07	0.842516
BLVRB	2519.5	3038.2	2461.22	2945.46	3548.21	-0.238906
BMP1	1532.28	325.677	190.62	275.085	318.567	2.4962
BMP10	579.765	335.683	294.839	246.199	264.416	1.03305
BMP15	272.52	430.682	454.924	497.544	392.88	-0.69893
BMP2	173.422	363.393	354.33	393.076	387.564	-1.10968
BMP3	175.899	408.535	500.573	324.832	513.943	-1.28909
BMP4	961.849	1440.41	1059	1291.35	660.991	-0.151309
BMP5	3077.82	193.377	134.996	126.024	169.988	4.32297
BMP6	543.551	491.277	623.277	491.277	768.05	-0.101121
BMP7	1332.86	382.383	421.502	344.671	338.757	1.84745
BMP8A	14575.3	253.67	332.039	420.308	330.95	5.46929
BMP8B	9198.18	226.806	270.231	203.735	213.26	5.33954
BMPR1A	428.759	2074.91	1540.23	1540.23	1497.99	-1.94235
BMPR1B	285.18	289.737	430.639	374.477	252.633	-0.208913
BMPR2	62.9364	528.816	621.737	554.648	542.666	-3.15571
BPGM	180.738	617.679	454.924	578.436	457.203	-1.53047
BRCA1	258.993	444.878	375.695	376.498	460.246	-0.67159
BRCA2	196.158	239.944	181.949	182.848	215.465	-0.0540652
BRF1	946.037	196.972	163.381	161.053	133.399	2.54452
BRF2	2335.69	1117.42	860.302	1193.89	629.353	1.34117
BRS3	1455.01	288	299.336	220.006	278.626	2.43203
BTC	1127.99	245.4	88.7476	131.372	124.381	3.03785
BTK	145.669	403.687	180.616	445.227	594.523	-1.35542
BTRC	335.791	529.515	680.262	558.224	523.117	-0.76212
C1GALT1	635.531	586.178	434.929	409.304	464.236	0.437924
C1QA	1452.63	1736.02	1309.05	2679.21	8174.68	-0.870648
C1QB	323.417	1354.93	961.849	2436.31	6676.67	-2.73002
C1R	219.799	6179.55	9788.75	8302.24	9346.23	-5.23487
C1S	2759.7	15051.4	18277.4	17137.3	17536.5	-2.61928
C5	4629.88	630.5	854.115	662.566	691.464	2.71574
C5AR1	768.05	512	643.711	699.208	1551.3	-0.00972105
CACNA1B	54.7146	55.8873	56.1944	55.8873	56.1432	-0.0342184
CACNA1C	54.1506	164.01	133.996	156.578	176.584	-1.53575
CACNA1D	150.515	255.241	131.997	201.56	141.101	-0.225164
CACNA1E	148.93	273.081	267.403	155.002	111.255	-0.338997
CACNA1F	201.56	121.5	139.424	261.145	225.367	0.181818
CACNA1G	979.008	96.2987	164.62	106.956	120.097	3.03483
CACNA1H	107.701	1379.28	1343.29	1379.28	858.096	-3.4981
CACNA1I	1321.98	294.524	287.825	160.566	166.079	2.59998
CACNA1S	6179.55	208.84	337.702	263.982	196.517	4.65112
CACNA2D1	85.5992	530.536	598.135	504.064	420.914	-2.57309
CACNA2D2	586.467	681.1	427.284	660.991	425.719	0.13265
CACNA2D3	649.174	704.084	663.378	562.169	475.171	0.127346
CACNB1	1960.09	438.621	343.01	423.277	393.806	2.30027
CACNB2	375.265	864.087	996.27	954.079	502.775	-1.09502
CACNB3	214.954	1604.55	2290.34	2253.71	1460.9	-3.11712
CACNB4	325.677	384.42	169.218	287.825	73.6052	0.757283
CACNG1	35703.3	259.649	317.623	445.227	179.745	6.96882
CACNG2	790.69	358.495	471.388	392.273	363.97	1.00447
CACNG3	127.105	332.491	253.372	63.8512	85.7911	-0.20554
CACNG4	1897.11	223.788	461.545	255.705	433.486	2.53596
CACNG5	478.528	190.62	326.834	164.01	204.167	1.1629
CALM1	662.566	659.819	791.783	775.538	573.587	-0.0675306
CALR	283.528	2659.08	3311.36	3192.85	4016.27	-3.5232
CAMK1	143.116	1163.77	979.008	1034.1	977	-2.8555
CAMK1G	693.16	772.184	770.303	1001.29	504.064	-0.0947512
CAMK2A	2905.13	253.867	473.446	395.579	401.862	2.96605
CAMK2B	237.335	402.533	275.837	291.275	316.103	-0.422
CAMK2G	886.882	644.434	804.693	680.746	690.872	0.335742
CAMK4	55.2654	497.401	388.453	248.67	261.285	-2.59855
CAMKK2	1357.1	537.749	629.353	643.92	497.258	1.24204
CANT1	695.871	1480.03	1316.05	1553.36	1727.65	-1.11962
CAPN1	389.563	1093.06	1279.41	1019.83	1006.98	-1.49063
CAPN10	403.455	417.766	333.893	366.383	254.639	0.256436
CAPN11	852.315	139.02	76.0069	117.022	153.699	2.85979
CAPN2	1547.05	1973.2	1705.16	2221.77	1868.29	-0.321447
CAPN3	857.965	640.859	679.31	1032.52	1100.86	0.0327346
CAPN5	423.277	341.128	370.146	499.827	432.415	0.0585386
CAPN7	96.9135	2417.75	1996.88	2543.61	1989.18	-4.51977
CAPN9	242.041	278.332	343.5	250.624	272.52	-0.231999
CAPNS1	504.064	5287.6	5501.84	4817.55	5867.09	-3.40919
CAPZA1	232.597	4855.02	3610.29	4840.93	5332.53	-4.30952
CAPZA2	286.237	4512.21	3437.19	3553.47	3730.05	-3.72559
CAPZB	3267.66	2006.41	1881.65	1903.16	1978.17	0.750964
CARD10	5332.53	274.023	432.126	310.059	308.383	4.031
CARS	1217.83	1494.72	1635.35	1570.74	1511.34	-0.349871
CARS2	4699.08	1452.63	1905.18	1696.2	1790.75	1.46451
CASP1	280.825	1190.27	1152.13	1024.83	1538.43	-2.11036
CASP10	171.519	224.47	298.214	291.759	392.416	-0.786637
CASP2	1229.83	387.069	452.994	503.359	499.827	1.42411
CASP3	2068.23	1374.26	1422.09	1278.67	1586.44	0.551623
CASP4	412.094	793.926	882.362	695.871	875.101	-0.971688
CASP5	418.23	196.226	158.603	231.848	243.633	1.03034
CASP6	267.117	853.277	816.481	859.663	845.92	-1.65921
CASP7	299.168	780.202	861.922	605.35	562.113	-1.20905
CASP8	1407.54	851.021	475.952	721.265	661.822	1.08586
CASP8AP2	125.069	1261.86	1013.26	1316.84	1233.72	-3.26287
CASP9	1849.41	1635.35	3163.36	2022.45	1509.81	-0.10832
CAT	264.145	1471.3	1511.34	1877.47	1295.92	-2.52952
CAV1	718.292	8699.65	7761.26	5992.93	7166.16	-3.35279
CAV2	176.331	1869.46	1305.85	1292.94	1442.36	-3.05032
CBL	64.5274	525.604	303.8	279.359	333.222	-2.43594
CBS	1655.18	713.789	412.094	791.783	766.909	1.34826
CBX5	4619.38	945.928	1221.32	1202.36	999.997	2.08917
CBY1	987.105	3343.2	3834.14	3294.33	2532.26	-1.70386
CCL1	2270.91	55.8873	56.1944	55.8873	56.1432	5.34098
CCL11	568.399	244.14	363.018	335.791	312.991	0.871543
CCL13	4485.38	314.194	290.22	232.802	326.16	3.95879
CCL16	3936.99	207.491	415.644	332.307	348.602	3.6384
CCL17	147.404	109.963	65.4265	114.158	98.024	0.637974
CCL18	1893.56	1156.53	680.746	2555.59	3181.57	0.251509
CCL19	512.292	329.409	303.313	221.261	226.89	0.944859
CCL2	7662.01	616.968	1700.6	524.511	2080.16	2.88896
CCL20	417.441	55.8873	56.1944	55.8873	56.1432	2.89735
CCL21	1443.74	819.903	592.626	733.195	1417.12	0.776323
CCL22	4461.9	193.693	103.72	140.47	170.752	4.91243
CCL23	1162.97	279.856	102.298	145.669	193.648	2.78635
CCL24	1445.16	158.445	211.01	306.023	250.29	2.68352
CCL25	559.684	259.649	310.802	281.23	204.167	1.1011
CCL27	868.429	232.968	160.879	271.391	287.281	1.90117
CCL5	109.368	498.331	540.517	1135.35	861.734	-2.71174
CCL7	100.772	199.339	133.478	103.72	239.644	-0.670257
CCL8	57.3049	390.929	420.308	406.872	579.525	-2.95272
CCNA1	791.125	161.631	240.276	158.023	321.227	1.90863
CCNA2	7399.74	335.078	287.63	350.155	630.323	4.2762
CCNB1	203.19	882.623	841.582	605.35	1340.67	-2.11656
CCNB2	132.446	442.06	278.711	294.06	1452.63	-1.85453
CCNC	405.378	3192.85	2360.09	2461.22	2265.95	-2.65095
CCND1	8344.49	210.103	167.822	249.797	240.1	5.28215
CCND2	709.176	1127.99	650.902	1001.78	1150.04	-0.435415
CCND3	157.05	2237.89	1716.3	2009.09	2373.86	-3.71951
CCNE1	1091.18	351.08	237.335	243.489	449.705	1.81993
CCNF	1199.48	250.935	124.048	266.785	317.187	2.40453
CCNG1	1155.22	12082.8	9910.97	12745.4	9108.81	-3.23261
CCNH	2245.32	2370.73	4892.8	1825.28	2759.7	-0.300234
CCNO	359.881	342.599	330.019	326.834	303.313	0.145412
CCNT1	1024.83	489.065	615.877	481.478	444.488	1.02424
CCNT2	208.98	927.784	778.281	979.922	792.855	-2.05009
CCR1	1034.1	354.33	298.448	640.859	1191.66	0.955931
CCR10	2033.86	445.227	390.778	441.051	190.348	2.54853
CCR2	210.405	182.516	340.662	452.431	355.032	-0.587333
CCR3	1464.46	235.636	300.852	168.659	193.015	2.74019
CCR4	743.628	163.869	272.119	149.387	194.52	1.97064
CCR5	50.9009	564.698	326.834	752.854	1034.1	-3.59641
CCR6	1436.53	144.614	102.72	179.685	207.491	3.22715
CCR7	332.039	309.396	353.212	223.094	278.626	0.209859
CCR8	245.842	426.527	444.113	298.693	293.192	-0.545785
CCR9	445.64	341.128	118.815	226.35	239.644	1.04126
CD14	185.2	1556.51	1493.71	2457.31	5077.79	-3.64747
CD151	640.037	2265.95	1311.76	2423.46	2165.1	-1.63455
CD19	876.902	760.949	567.84	520.613	375.471	0.701866
CD2	1669.71	487.207	578.436	790.534	623.277	1.45168
CD247	182.172	473.653	390.778	641.578	560.204	-1.47914
CD27	170.977	305.854	193.574	326.834	185.741	-0.518096
CD3D	754.045	710.25	660.17	761.343	680.504	0.103072
CD3E	281.14	473.653	592.626	579.765	444.488	-0.88335
CD3G	255.525	238.947	159.578	309.396	330.481	0.0322223
CD4	9108.81	198.211	182.172	379.859	358.495	5.10425
CD40	642.287	748.28	767.172	668.132	633.797	-0.128602
CD40LG	1242.39	240.279	127.518	223.094	173.524	2.74299
CD44	1238.15	435.406	406.142	618.188	611.808	1.28374
CD47	340.662	1251.31	1198.83	1238.15	1639.54	-1.95522
CD52	16588.9	410.338	250.624	1027.62	1918.4	4.62772
CD53	711.861	1767.32	1455.85	3056.52	5094.58	-1.8214
CD58	2944.12	348.112	262.372	297.181	322.508	3.26681
CD63	4446.6	15337.5	14635	15254.4	16588.9	-1.79571
CD70	13325.9	315.464	265.225	172.508	285.31	5.71711
CD74	2214.58	3302.46	3219.17	9978.42	12447.3	-1.44467
CD79A	374.477	558.224	589.461	445.227	293.192	-0.281777
CD79B	937.95	64.2147	98.372	55.8873	138.865	3.48662
CD80	103.941	442.772	436.26	364.909	492.538	-2.05411
CD81	1574.11	8887.8	10765.1	12832.6	10656.4	-2.76435
CD82	846.184	518.218	507.276	624.98	627.28	0.578659
CD86	390.929	388.453	173.625	408.535	730.594	0.0535939
CD9	753.647	4407.99	5077.79	4288.71	6767.19	-2.7439
CDA	3315.85	68.8969	70.4719	55.8873	178.376	5.31302
CDC16	475.335	3947.04	3980.26	4252.44	3359.27	-3.0255
CDC20	9788.75	247.88	249.797	274.766	1019.24	4.75354
CDC23	207.877	1887.71	1690.33	1826.98	1689.97	-3.0913
CDC25A	288.835	387.564	476.886	430.682	527.922	-0.64851
CDC25C	553.926	188.123	152.486	233.393	283.777	1.40772
CDC27	52.5742	913.361	881.225	925.157	927.402	-4.11597
CDC37	2053.4	2285.12	2328.38	2392.89	2412.78	-0.19725
CDC42	805.028	1304.5	1238.15	1107.3	1261.08	-0.606234
CDC42BPA	261.562	549.857	532.915	601.803	450.771	-1.02151
CDC42EP2	927.402	852.315	653.281	712.89	632.294	0.389854
CDC42EP3	1482.43	1139.5	784.892	1125.01	859.663	0.620275
CDC42SE1	1289.78	1843.51	2931.55	2869.55	4041.18	-1.1253
CDC6	102.72	249.546	252.455	268.433	440.927	-1.51639
CDC7	52.6655	545.626	417.998	323.417	721.265	-3.1889
CDH1	81.5923	404.366	343.351	350.405	259.196	-2.0381
CDH10	384.925	393.441	342.073	370.311	267.741	0.179571
CDH11	55.7852	6003.38	5910.64	6751.41	5360.63	-6.74564
CDH12	55.9712	55.8873	80.8757	106.746	78.0054	-0.484794
CDH13	63.8512	152.692	293.192	217.443	257.168	-1.80867
CDH15	477.388	113.853	115.833	112.016	116.851	2.05826
CDH16	361.379	529.825	547.553	403.159	362.37	-0.328317
CDH17	85.7911	292.951	139.424	159.578	266.48	-1.25071
CDH18	2885.47	475.605	567.84	372.975	430.682	2.6605
CDH19	101.977	204.22	253.372	324.832	172.341	-1.18584
CDH2	87.7061	1135.35	577.407	621.412	1281.7	-3.2768
CDH20	1843.51	170.108	76.0069	193.693	158.603	3.70692
CDH22	225.967	538.635	487.862	478.061	483.947	-1.13585
CDH3	2664.16	4925.61	6023.29	6179.55	5151.36	-1.05715
CDH4	2850.65	481.876	535.951	334.622	426.744	2.70155
CDH5	387.564	180.616	291.919	406.872	778.002	0.108725
CDH6	133.824	188.834	154.713	154.256	162.5	-0.297783
CDH7	204.167	55.8873	215.534	161.917	172.341	0.592494
CDH8	1054.92	209.807	274.766	259.196	239.144	2.10927
CDH9	203.543	152.069	146.269	184.096	167.901	0.329978
CDIPT	570.866	7761.26	8065.39	9910.97	7252.6	-3.84267
CDK10	725.446	671.362	666.072	668.662	482.116	0.235511
CDK2	441.665	1017.12	892.154	876.902	773.128	-1.00375
CDK4	95.8554	9346.23	7058.42	7252.6	7645.8	-6.34222
CDK5	6351.84	358.495	296.328	311.431	576.716	4.09512
CDK5R1	2756.18	314.615	199.834	262.372	231.71	3.47052
CDK6	71.1637	264.416	63.9021	205.758	157.482	-1.10401
CDK7	904.36	1835.22	1585.93	1280.16	1481.64	-0.761232
CDK8	74.0784	881.023	592.626	799.078	756.211	-3.33873
CDK9	76.3123	1325.27	1331.92	1569.48	827.805	-4.0113
CDKN1A	740.401	3428.4	11366.8	5094.58	4840.93	-2.91076
CDKN1B	726.622	4776.11	3754.02	5046.46	3163.36	-2.50097
CDKN2A	2549.82	165.225	159.207	178.012	177.281	3.90899
CDKN2B	287.63	112.016	107.016	109.535	56.1432	1.63419
CDKN2D	330.95	202.023	141.101	158.504	112.981	1.13865
CDO1	25745.6	2231.82	2573.16	2195.93	2213.26	3.48556
CDS2	618.188	1423.1	1574.11	1494.72	1890.03	-1.35935
CDT1	977.525	240.279	187.276	151.237	317.623	2.18063
CDX1	641.578	717.176	442.303	248.67	347.541	0.65693
CDX2	954.079	98.919	56.1944	55.8873	56.1432	3.88396
CEBPA	117.192	310.654	504.257	733.195	851.021	-2.25434
CEBPB	2580.62	10552.7	15051.4	12973.9	11946.6	-2.27914
CEBPD	247.306	4030.5	4766.67	3936.99	4252.44	-4.09796
CEBPG	139.356	562.169	551.456	477.137	619.838	-1.98136
CEL	208.701	238.947	961.849	520.613	275.004	-1.0291
CEPT1	831.917	3878.41	3803.85	3259.39	3128.27	-2.07371
CER1	1678.68	329.409	407.372	394.445	350.405	2.18549
CETN2	250.033	7058.42	6767.19	6438.15	4392.76	-4.59973
CFL1	1359.28	8721.95	7645.8	12447.3	14727.2	-2.95153
CFLAR	759.593	611.808	949.958	649.174	862.569	0.00818064
CGA	473.446	152.069	203.051	258.971	255.705	1.15474
CHEK1	483.594	306.387	283.088	255.241	406.142	0.651184
CHEK2	289.528	1038.13	1099.17	846.052	977.525	-1.76733
CHGA	169.499	473.653	180.616	198.211	158.603	-0.426027
CHGB	2167.59	2257.37	1655.18	1201.55	1316.05	0.475407
CHKA	906.076	1138	1293.8	1398.16	975.655	-0.393819
CHKB	286.872	2664.16	3183.15	2664.16	2218.61	-3.21339
CHPF	1125.01	1862.24	2610.68	1989.18	1515.16	-0.798337
CHPT1	242.696	2314.67	1630.88	2973.23	2180.32	-3.19603
CHRM4	716.765	518.218	591.256	433.486	405.176	0.573531
CHRNA1	239.144	258.948	267.117	258.033	235.887	-0.0910649
CHRNA10	2390.85	225.76	125.302	272.718	255.705	3.50393
CHRNA2	406.772	691.299	575.243	475.171	544.102	-0.477233
CHRNA3	133.996	153.572	232.597	155.94	189.061	-0.426964
CHRNA4	5375.13	157.05	140.363	162.911	154.713	5.12971
CHRNA5	297.181	351.08	417.998	367.761	398.069	-0.365431
CHRNA6	126.758	631.938	654.411	409.304	475.952	-2.07142
CHRNB1	526.392	728.527	643.711	459.991	472.913	-0.102505
CHRNB2	925.157	251.522	353.212	226.35	367.46	1.65786
CHRNB3	799.285	237.335	309.709	172.174	150.902	1.93488
CHRND	3343.2	55.8873	56.1944	55.8873	56.1432	5.89894
CHRNE	4892.8	333.893	239.144	255.525	230.646	4.22349
CHRNG	230.275	210.443	299.336	240.226	194.52	-0.0165176
CHST11	103.499	269.146	133.478	261.145	332.307	-1.19098
CHST12	907.814	667.497	900.886	861.922	732.492	0.209777
CHST2	3025.14	650.257	247.457	496.052	939.482	2.53129
CHST3	795.054	1003.11	1191.66	1084.93	972.389	-0.414536
CHST7	168.355	3668.85	2322.37	1607.75	1604.98	-3.68506
CHSY1	1625.38	1822.09	2982.8	1639.54	2813.86	-0.461247
CHUK	401.433	505.041	587.657	413.892	471.036	-0.288958
CIB1	797.013	1524.59	1572.73	1515.9	1547.05	-0.95017
CISH	591.256	1013.26	1240.76	1649.25	1104.19	-1.0569
CKB	14727.2	1054.92	1196.46	1335.78	1426.06	3.56401
CKM	502.775	167.822	313.667	196.324	288.37	1.10558
CKMT2	410.819	1235.12	1001.78	1117.17	863.699	-1.34734
CLCA1	7332.81	327.202	460.246	330.449	183.832	4.56744
CLCA2	3153.15	137.653	153.818	148.414	126.758	4.48023
CLCA4	194.4	158.445	56.1944	119.007	105.779	0.917885
CLCN1	1676.13	225.76	219.084	173.422	73.6052	3.40245
CLCN2	1632.25	583.921	796.62	607.63	550.799	1.37769
CLCN3	196.294	1629.51	1604.55	1617.28	1455.85	-3.00442
CLCN4	136.712	313.776	251.522	280.825	224.884	-0.958675
CLCN5	204.032	327.202	196.324	339.754	285.31	-0.461318
CLCN6	2356	926.274	1298.28	1173.22	751.842	1.21507
CLCN7	1061.44	611.984	361.379	812.462	588.308	0.896485
CLCNKB	1052.43	368.491	172.174	170.271	190.348	2.30515
CLDN1	321.875	270.797	220.747	286.308	380.018	0.180693
CLDN14	727.297	208.84	169.218	246.199	172.341	1.88595
CLDN16	1008.4	75.3585	56.1944	123.937	56.1432	3.77472
CLDN18	482.116	166.263	171.519	134.996	139.356	1.6635
CLDN3	716.353	68.0627	120.558	74.0784	70.4719	3.14644
CLDN4	945.042	182.06	56.1944	55.8873	56.1432	3.65021
CLDN5	776.218	1028.77	1406.91	1041.68	2762.29	-0.880025
CLDN7	378.366	304.413	533.905	392.273	422.26	-0.0983705
CLEC11A	203.735	1029.68	1028.52	917.484	944.073	-2.26411
CLIC1	343.351	9910.97	7576.42	8699.65	10711.3	-4.73538
CLIC2	2854.49	1732.76	1905.18	1138.75	1086.31	1.00576
CLIC3	1316.05	212.234	163.876	153.759	176.228	2.90905
CLIC4	289.67	1460.9	1073.45	1354.47	1596.98	-2.22807
CLIC5	58.6037	314.561	250.033	214.954	207.877	-2.05474
CLNS1A	154.256	6387.65	4925.61	5428.03	3951.29	-5.04618
CLOCK	2416.27	683.556	695.02	738.453	552.382	1.86464
CLTA	209.288	3184.73	3415.92	3134.15	2664.16	-3.88274
CLTB	2502.04	1849.41	1538.43	1527.14	1521.73	0.64184
CLTC	1921.84	2228.05	2356	1887.71	2250.66	-0.177287
CMAS	678.258	1219.77	848.428	832.204	705.913	-0.380606
CMPK1	166.691	3163.36	2529.24	3834.14	3886.25	-4.30911
CNDP2	284.948	1862.24	1634.28	2056.69	2454.71	-2.79662
CNGA1	3286.05	90.044	199.116	205.758	273.887	4.20407
CNGA3	1231.82	127.713	56.1944	55.8873	56.1432	4.16043
CNGB1	8212.45	146.269	111.614	128.944	96.2987	6.10487
CNGB3	97.6761	440.211	287.076	372.975	219.154	-1.70659
CNKSR1	1819.66	286.872	339.817	289.737	326.763	2.55356
COASY	686.596	1286.07	1331.92	1274.83	1441.21	-0.955984
COL10A1	128.944	614.343	710.855	504.449	415.097	-2.09245
COL11A1	388.453	495.932	394.655	269.275	446.032	-0.0115005
COL11A2	960.314	663.757	851.021	481.876	480.786	0.67503
COL13A1	376.941	255.705	285.18	216.55	179.425	0.708232
COL15A1	8472.8	1421.1	1921.84	1356.18	3172.01	2.19423
COL16A1	3701.85	3233.09	5739.65	4461.9	2999.56	-0.100824
COL17A1	2294.7	91.1617	56.1944	55.8873	161.113	4.79932
COL18A1	759.989	3508.85	4461.9	3726.06	2543.61	-2.19924
COL19A1	174.873	323.781	310.802	261.145	307.511	-0.777817
COL1A1	1439.61	1225.98	1646.02	1707.34	2198.36	-0.204598
COL1A2	138.71	11563.3	11886.6	11563.3	18277.4	-6.55641
COL21A1	1078.73	643.92	742.951	854.115	1268.26	0.34642
COL2A1	2129.13	325.165	318.567	431.045	227.776	2.74514
COL3A1	51.453	8271.67	7287.9	9425.96	12289.4	-7.47302
COL4A1	1710.33	2064.98	2470.98	2245.32	5420.27	-0.71485
COL4A2	172.174	1596.98	2037.29	1996.88	4055.91	-3.718
COL4A3	672.119	156.578	233.701	178.376	231.848	1.7688
COL4A4	75.7016	116.566	80.0204	103.72	127.681	-0.477811
COL4A5	370.771	1350.38	2088.26	1532.28	1122.2	-2.00082
COL4A6	2250.66	373.843	433.486	441.665	215.842	2.67444
COL5A1	1356.18	1204.83	1641.76	1482.43	2025.7	-0.203061
COL5A2	119.082	2097.29	2869.55	2257.37	3029.35	-4.41073
COL5A3	1158.13	392.684	440.682	162.5	438.019	1.79759
COL6A1	613.887	552.976	880.822	919.256	816.481	-0.341016
COL6A2	1054.08	2850.65	3617.13	4002.82	3378.91	-1.70495
COL6A3	193.377	16731	14727.2	14575.3	13554	-6.26325
COL7A1	163.381	498.991	392.416	426.31	488.19	-1.45945
COL8A1	2457.31	141.101	183.507	129.745	138.109	4.06549
COL8A2	194.641	331.275	302.224	328.335	289.167	-0.681868
COL9A1	1013.26	321.509	90.044	55.8873	153.699	3.01236
COL9A2	129.758	411.92	395.875	377.849	427.833	-1.63474
COL9A3	3279.47	263.419	172.174	198.211	172.341	4.04701
COMT	2022.45	1387.8	1605.42	1441.21	1076.5	0.568763
COPS2	535.684	5151.36	4150.55	4584.61	3617.13	-3.01802
COPS5	1286.07	4552.08	4030.5	3202.93	3518.83	-1.56002
COQ2	791.568	996.997	1084.23	771.913	1092.67	-0.30389
COQ3	1825.28	1097.73	998.925	861.922	735.896	0.999076
COQ6	503.359	947.494	964.06	809.918	825.296	-0.812395
COQ7	582.081	1024.83	945.042	780.202	627.045	-0.511305
CPT1A	403.687	305.18	432.704	287.281	447.237	0.161602
CPT2	1397	690.331	714.503	604.685	562.169	1.1264
CRABP1	298.448	123.238	176.125	213.26	182.887	0.807074
CRADD	4603.21	1783.28	1710.33	1309.64	1136.24	1.65708
CRAT	2874.87	854.115	644.434	786.491	675.568	1.96692
CREB1	761.343	701.32	1010.99	880.822	1238.15	-0.300636
CREB3	105.456	1965.53	1659.61	1784.82	1517.79	-4.03117
CREBBP	230.839	759.989	969.26	1099.17	682.202	-1.90097
CREM	54.7274	940.493	2042.32	920.141	1393.79	-4.51675
CRHR1	129.745	440.927	267.841	245.033	292.507	-1.22516
CRHR2	113.853	455.719	486.969	292.197	353.877	-1.77336
CRK	100.135	2376.99	2423.46	2218.61	2314.67	-4.54164
CRKL	2488.28	1616.24	1695.23	1664.77	1485.73	0.624997
CRP	5206.25	171.22	149.905	172.595	139.492	5.04531
CRY1	57.2738	1144.01	571.859	790.534	846.926	-3.82824
CRY2	2991.61	2058.63	2973.23	2314.67	1443.74	0.492338
CRYL1	599.691	1694.68	1230.83	1358.91	1401.66	-1.23527
CRYM	611.808	337.808	310.802	357.905	335.737	0.868301
CS	1946.33	3134.15	3726.06	4083.64	3980.26	-0.931356
CSAD	229.325	710.25	871.369	938.813	621.737	-1.75729
CSE1L	945.928	1875.15	2104.55	2093.26	2231.82	-1.13132
CSF1	622.226	209.351	372.874	319.766	353.427	1.02168
CSF1R	8556.08	1093.06	1023.84	1204.24	1946.33	2.74914
CSF2	856.554	210.405	217.443	201.075	221.465	2.01139
CSF2RA	5992.93	252.811	100.135	226.89	271.186	4.91487
CSF2RB	2282.91	548.27	344.885	475.171	753.216	2.16217
CSF3	471.74	112.016	132.446	240.226	145.58	1.64417
CSF3R	2810.72	366.383	205.638	377.849	472.913	3.04466
CSGALNACT1	6158.24	5964.89	4531.29	4972.23	4304.92	0.328444
CSGALNACT2	1484.7	961.849	835.569	969.26	1035.33	0.647736
CSK	143.505	656.411	874.696	1145.07	1262.64	-2.73368
CSN2	2173.57	289.737	350.405	254.426	252.633	2.93498
CSNK1A1	1045.13	2426.17	2253.71	2390.85	2187.07	-1.14569
CSNK1D	1698.92	510.178	689.441	589.006	721.149	1.4503
CSNK1E	458.132	55.8873	287.076	196.324	98.024	1.78915
CSNK1G1	134.996	173.106	258.993	262.659	208.601	-0.721714
CSNK1G2	109.42	1027.18	743.628	1096.67	1163.48	-3.18278
CSNK1G3	489.219	2120.42	1163.77	2187.07	1894.76	-1.86999
CSNK2A1	126.024	1442.36	1586.96	1449.23	1403.2	-3.54291
CSNK2A2	430.639	2390.85	1809.56	2267.1	1408.81	-2.16257
CSNK2B	305.18	5544.7	5682.74	6158.24	5641.29	-4.23633
CTBP1	994.845	2588.33	2576.55	3569.76	2831.55	-1.52618
CTBP2	810.235	1918.4	2640.18	2470.98	2176.97	-1.49557
CTGF	837.331	4055.91	4024.5	2124.16	10143	-2.37066
CTLA4	338.209	448.679	424.815	394.445	370.146	-0.272194
CTNNA1	218.123	2739.95	3005.5	3109.65	2441.07	-3.68829
CTNNA2	138.109	55.8873	98.372	60.6613	133.824	0.756787
CTNNB1	176.447	10201.5	8042.07	10051.2	8441.22	-5.69394
CTNND2	385.545	189.34	217.659	239.644	182.516	0.90391
CTPS2	377.637	1052.43	744.397	998.925	735.896	-1.2059
CTSB	2325.78	3411.74	3315.85	6133.97	6989.56	-1.01276
CTSD	56.1944	1131.36	536.996	2576.55	3553.47	-4.77236
CTTN	425.719	654.411	571.016	588.308	419.654	-0.372473
CUL2	231.848	688.014	688.386	724.829	684.395	-1.58635
CUL4A	242.493	1689.61	1190.96	1422.09	1347.76	-2.53083
CX3CL1	1303.6	495.295	462.408	430.639	533.775	1.44439
CX3CR1	321.509	846.184	726.96	602.997	520.463	-1.04384
CXCL1	166.079	183.157	265.225	190.62	203.19	-0.326592
CXCL10	380.999	607.63	554.648	395.875	790.69	-0.580942
CXCL11	168.937	185.741	107.967	169.499	143.116	0.185903
CXCL12	1103.04	1698.92	2590.11	2931.55	4461.9	-1.32026
CXCL13	1786.36	94.6677	56.1944	100.939	56.1432	4.59142
CXCL14	3109.65	634.583	263.519	337.702	118.036	3.44401
CXCL2	134.673	722.552	2397.42	656.411	1921.84	-3.17442
CXCL3	86.8558	154.256	267.403	55.8873	163.621	-0.682131
CXCL5	156.111	106.162	112.981	127.713	94.6677	0.508521
CXCL6	2228.05	172.551	219.084	202.023	188.448	3.51591
CXCL9	460.246	395.436	550.569	388.337	330.481	0.170845
CXCR3	112.981	178.376	286.308	326.336	199.428	-1.08759
CXCR4	372.874	1213.65	1386.07	2133.84	3825.05	-2.36806
CXCR5	225.285	286.308	267.641	180.616	154.256	0.0677215
CXCR6	8911.23	296.745	291.275	449.317	389.041	4.66774
CYBA	350.97	1169.53	691.801	2211.94	3311.36	-2.15235
CYBB	5867.09	469.258	404.366	593.285	851.641	3.39832
CYCS	167.822	5658.05	10073.6	4964.48	8992.14	-5.40328
CYFIP2	1191.66	340.662	446.797	431.874	359.502	1.60375
CYP11A1	424.258	1989.18	2231.82	1015.71	4407.99	-2.31523
CYP11B1	180.385	344.778	399.917	386.245	305.854	-0.98585
CYP11B2	1881.65	384.42	323.67	394.445	264.416	2.47897
CYP17A1	18277.4	2327.08	1556.51	819.903	8271.67	3.03735
CYP19A1	540.116	964.597	779.103	483.77	964.757	-0.510789
CYP1A2	704.559	437.189	392.13	375.695	310.654	0.905605
CYP1B1	226.295	255.783	333.222	407.516	415.644	-0.6152
CYP27A1	167.901	2522.23	2502.04	3588.63	4485.38	-4.24094
CYP27B1	182.887	346.309	405.176	254.426	332.307	-0.851637
CYP2A6	1340.67	712.89	721.265	667.497	606.849	0.988802
CYP2B6	7025.08	208.141	230.839	283.528	182.172	4.97613
CYP2C19	415.097	190.62	214.954	184.096	303.313	0.92445
CYP2E1	654.411	423.732	481.876	398.97	350.97	0.670337
CYP2R1	344.671	299.336	350.405	429.316	326.763	-0.0150483
CYP2U1	57.7882	74.0784	73.6052	202.023	56.1432	-0.617829
CYP4F2	939.482	176.447	63.9021	55.8873	56.1432	3.60663
CYP7A1	378.06	121.5	88.7476	144.432	113.558	1.71298
CYSLTR1	528.816	180.616	219.084	198.211	203.19	1.40419
CYSLTR2	3478.79	215.271	337.702	254.426	217.891	3.78732
CYTH1	730.594	385.545	709.755	714.503	860.302	0.190068
DAAM1	392.684	1760.02	1503.84	1149.26	1260.63	-1.83333
DAAM2	1629.51	872.294	1039.12	866.803	864.585	0.84391
DAB1	1093.46	247.88	390.778	270.231	140.47	2.15071
DAG1	10890.3	1162.97	1004.22	1154.08	1445.16	3.2045
DAP	19489.1	2933.88	2817.45	2982.8	2328.38	2.8238
DARS	1111.57	5046.46	3701.85	3767.42	3184.73	-1.79947
DARS2	322.944	584.969	865.082	530.536	540.116	-0.934197
DAXX	1291.35	696.836	451.343	715.143	567.282	1.11147
DBF4	137.337	704.084	1027.18	622.226	688.386	-2.44153
DBF4B	2603.2	227.776	430.639	335.078	226.26	3.14807
DBH	1004.22	180.616	363.018	235.887	312.991	1.92871
DBN1	613.485	1178.29	622.988	1141.8	1153.06	-0.692589
DBT	1027.18	889.603	884.193	832.735	720.495	0.309524
DCC	5544.7	402.863	337.702	389.041	304.413	3.96004
DCHS1	143.723	649.174	890.594	977	726.622	-2.47744
DCK	202.023	848.428	671.488	935.033	890.098	-2.03826
DCLRE1A	58.5395	979.008	583.921	535.817	485.542	-3.40712
DCLRE1C	2869.55	981.01	1178.29	1037.52	862.111	1.50879
DCT	1150.85	203.19	197.282	211.585	144.797	2.62004
DCTD	309.709	3557.1	2539.14	2756.18	2553.73	-3.18859
DCTN1	681.455	1722.18	2061.44	2237.89	2270.91	-1.59663
DCTN2	7688.37	863.699	723.986	911.386	844.076	3.20663
DCTN3	2380.55	5596.45	5546.12	5115.67	4568.64	-1.12437
DCTN4	598.135	2115.96	2477.47	2349.34	1938.27	-1.88576
DCTN5	4349.24	1010.17	812.462	996.27	997.852	2.19415
DCX	149.905	89.5954	196.972	158.603	112.016	0.171899
DCXR	1434.47	2641.87	1716.3	2173.57	2573.16	-0.6456
DDB1	314.615	4097.35	4840.93	5002.09	4664.01	-3.88186
DDB2	2546.52	1353.34	1302.24	1104.19	846.184	1.16864
DDC	1695.23	104.133	143.116	105.019	115.706	3.86922
DDIT3	1497.99	1903.16	2436.31	1538.43	1804.65	-0.338541
DDIT4	173.625	14292.9	14575.3	11366.8	8640.41	-6.10608
DDR2	312.839	954.656	2457.31	1655.18	1604.98	-2.33643
DDX17	775.538	1653.34	2039.27	2407.11	1562.89	-1.28297
DERA	707.705	1795.13	1020.42	1447.38	1600.76	-1.02014
DES	652.41	230.275	355.032	354.33	269.783	1.13373
DFFA	488.19	1039.67	1374.26	1316.84	1099.17	-1.29656
DFFB	58.8155	411.92	602.712	669.076	361.315	-3.07305
DGAT1	520.463	457.293	330.019	568.399	498.186	0.194982
DGKZ	324.997	609.403	332.554	683.556	795.054	-0.825848
DGUOK	544.968	1978.17	2064.98	1838.81	1614.31	-1.77575
DHCR24	193.501	2857.54	1365.09	619.212	4126.86	-3.19892
DHCR7	2831.55	1601.53	2204.19	1185.97	1611.99	0.812941
DHDDS	2408.88	930.386	940.493	988.362	861.057	1.37469
DHPS	433.203	1758.72	1673.64	1400.07	1255.81	-1.79979
DHRS3	3684.27	2526.15	1650.79	2312.87	2335.69	0.75797
DHRS9	855.269	542.196	478.061	1294.28	2447.36	-0.154434
DHTKD1	4407.99	691.299	802.899	704.084	695.871	2.60977
DIABLO	483.947	4629.88	4473.21	4078.9	3744.91	-3.12343
DIAPH1	579.284	786.868	772.814	768.05	752.854	-0.410682
DIDO1	1342.07	1233.72	1825.28	1698.92	1240.76	-0.137288
DIO2	1211.28	310.838	325.677	301.264	292.951	1.97813
DIO3	117.683	677.249	618.499	492.35	430.682	-2.21379
DIRAS3	1991.28	4428.09	3782.01	4681.55	2859.08	-0.958398
DKK1	601.803	225.76	348.112	783.637	243.633	0.781982
DKK2	146.13	176.447	321.227	199.559	182.887	-0.545399
DKK4	252.014	97.2948	94.5459	55.8873	127.681	1.48534
DLAT	491.842	732.492	593.915	672.886	647.698	-0.423993
DLD	210.443	5002.09	4699.08	4380.88	5603.88	-4.54164
DLG4	3329.68	268.134	165.523	299.978	232.802	3.81883
DLST	1415.07	3267.66	1877.47	2282.91	2204.19	-0.736167
DMD	179.023	686.596	755.469	774.176	650.902	-1.99784
DMPK	7645.8	444.488	223.094	491.842	355.91	4.39672
DNAJB1	196.41	3553.47	4776.11	3720.75	4205.47	-4.36129
DNM1	4288.71	559.071	452.119	343.426	391.078	3.32068
DNM2	348.556	194.728	516.569	559.071	412.858	-0.163383
DNM3	273.751	745.205	731.279	715.77	599.801	-1.34514
DOCK1	4649.16	2133.84	3142.52	2080.16	2160.67	0.988584
DOCK2	2074.91	240.279	160.879	589.813	693.323	2.54886
DOHH	550.569	262.659	158.385	327.323	291.275	1.13349
DOK1	781.526	343.351	384.61	521.765	469.747	0.881702
DOK2	676.618	446.032	334.6	499.827	714.146	0.494033
DOK3	621.737	217.551	351.754	437.873	386.426	0.882149
DOK4	5824.59	675.105	545.376	600.562	511.309	3.32837
DOK5	784.417	917.484	684.395	633.387	870.005	0.0324661
DOLK	1430.37	905.176	854.115	921.897	807.483	0.715648
DPAGT1	615.015	1166.89	1289.78	1119.9	1075.17	-0.915741
DPEP1	252.455	545.626	738.453	486.758	432.415	-1.09598
DPEP2	339.692	55.8873	56.1944	450.963	554.648	1.02081
DPH5	1692.4	2628.71	1932.98	2104.55	1712.83	-0.289696
DPM1	405.176	4120.31	2944.12	3315.85	2880.81	-3.01749
DPM2	2098.43	1301.67	1007.62	1188.31	1040.41	0.894962
DPM3	303.313	2805.29	2124.16	2074.91	1659.61	-2.81085
DPYD	338.576	2015.67	1324.18	1780.02	1365.09	-2.23676
DPYS	12832.6	132.499	173.319	272.718	289.703	5.95832
DPYSL2	554.648	6676.67	5641.29	7517.09	5824.59	-3.52223
DRD1	929.386	64.2147	83.1565	117.022	56.1432	3.59407
DSCAM	269.275	380.312	428.592	426.744	310.838	-0.509999
DSCC1	559.071	568.677	495.932	376.249	430.212	0.27441
DSE	590.817	2058.63	1758.72	2098.43	3077.82	-1.89607
DSP	245.4	1383.86	407.372	841.582	1965.53	-2.00159
DST	834.831	635.531	927.402	942.48	598.135	0.136962
DSTN	511.707	11000.2	8911.23	10375.4	9788.75	-4.28693
DTNA	786.868	401.862	414.507	340.137	263.419	1.17073
DTNB	3134.15	261.562	173.422	283.088	268.768	3.69274
DTYMK	446.797	515.687	424.258	401.433	481.876	-0.0216949
DUSP1	2267.1	5629.31	8699.65	6767.19	7959.7	-1.66045
DUSP10	684.124	253.372	458.811	427.284	658.844	0.685686
DUSP14	263.982	1388.63	1749.1	1109.14	1362.06	-2.39037
DUSP3	7743.25	702.915	545.877	768.836	834.103	3.45866
DUSP4	357.905	110.896	134.673	60.1397	99.1662	1.88133
DUSP6	1019.24	1811.02	994.845	946.037	3259.39	-0.590981
DUSP7	549.857	238.013	156.111	362.643	185.2	1.29875
DUSP9	1109.14	207.491	213.622	390.628	339.754	2.00178
DUT	1350.38	3538.5	3259.39	3219.17	3212.65	-1.29118
DVL1	145.491	1015.71	907.947	1373.2	1015.71	-2.87179
DVL2	431.045	1255.81	1259.77	1362.61	994.845	-1.48926
DVL3	1185.97	415.644	774.176	816.481	655.119	0.880694
DYNC1H1	7864.24	2354.36	3463.79	3391.67	3055.56	1.37503
DYNC1I1	1104.19	857.965	1207.77	683.556	907.947	0.302202
DYNC1I2	668.662	9425.96	6676.67	8819.93	8098.91	-3.61422
DYNC1LI1	221.057	1190.96	691.801	1029.02	898.607	-2.0794
DYNC1LI2	3259.39	558.808	798.87	716.765	506.195	2.36115
DYNLL1	580.936	9108.81	9889.31	7458.8	9978.42	-3.96127
DYNLRB1	11315.7	5420.27	6557.27	5131.32	4755.68	1.06015
DYNLT1	841.582	13879.8	10051.2	10603.6	11315.7	-3.75656
DYRK1A	583.622	404.024	538.635	598.708	468.33	0.231751
E2F1	454.125	313.144	284.029	331.275	307.05	0.558248
E2F2	497.544	55.8873	56.1944	133.558	56.1432	2.83639
E2F3	731.279	441.175	312.343	397.455	494.627	0.850019
E2F4	1841.85	1361.5	1138	1216.73	1320.53	0.552197
E2F5	98.6717	451.155	371.111	401.433	343.562	-1.98209
E2F6	421.502	1482.85	1614.31	1454.06	1223.52	-1.76899
ECHS1	1475.28	4892.8	4504.12	4855.02	4334.29	-1.65331
ECM1	1776.79	843.468	967.622	587.419	668.662	1.23959
ECM2	153.216	5229.69	4817.55	4371.12	4120.31	-4.91281
EDN1	85.1808	319.165	498.186	388.337	446.571	-2.2582
EDNRA	2452.12	2380.55	2392.89	3400.98	2332.6	-0.0804547
EEF1A2	197.983	232.968	379.455	158.023	300.889	-0.362981
EFCAB6	239.644	573.878	475.335	535.817	449.705	-1.07921
EFEMP1	935.449	4002.82	4512.21	5547.54	3387.07	-2.19795
EFEMP2	407.516	2543.61	2655.12	2594.91	2253.71	-2.62098
EFNA1	480.786	532.915	913.012	945.042	914.555	-0.744103
EFNA2	523.773	207.491	112.381	179.685	56.1432	2.08042
EFNA3	1017.12	204.22	156.578	443.738	261.285	2.04333
EFNA4	1869.46	754.045	834.103	755.469	523.903	1.40416
EFNA5	266.785	355.91	351.08	418.23	286.237	-0.390527
EFNB1	4062.02	424.721	56.1944	246.199	432.415	4.17731
EFNB2	874.292	496.793	1379.28	585.439	1110.85	0.097716
EFNB3	14635	731.87	561.254	654.411	600.562	4.52909
EGF	383.856	107.129	158.603	109.535	156.111	1.55588
EGFR	152.277	293.246	316.342	342.187	250.033	-0.970931
EGLN1	1271.97	951.095	858.944	1029.02	691.464	0.542744
EGR1	4016.27	11112.6	13209.1	10765.1	12373	-1.55789
EHHADH	1123.29	171.923	240.276	215.603	88.9403	2.74323
EIF2B1	1408.81	2712.16	2376.99	2506.94	2417.75	-0.827561
EIF2B2	159.832	2919.36	2495.5	2049.86	2173.57	-3.90052
EIF2B4	875.101	2204.19	2679.21	2526.15	2237.89	-1.45776
EIF2B5	1345.18	1401.66	1750.93	1298.28	1161.1	-0.0440334
EIF2S1	155.94	1857.53	1868.29	1816.27	2098.43	-3.61229
EIF2S2	168.517	2332.6	1732.76	1799.03	1983.02	-3.53152
EIF2S3	1174.19	12447.3	12658	12373	9198.18	-3.30089
EIF3A	13879.8	2563.7	2580.62	2797.42	2228.05	2.45346
EIF3B	578.436	3684.27	3576.06	3437.19	3116.82	-2.57504
EIF3D	7458.8	11785.6	13429.3	13753.1	10201.5	-0.71072
EIF3E	173.106	22964.8	21433.1	22398.5	20932.2	-6.9843
EIF3F	447.237	1958.75	1390.09	977.525	1374.26	-1.62863
EIF3G	153.572	10143	10375.4	9788.75	7107.41	-5.9125
EIF3H	1260.63	18277.4	16412.7	16731	13620.1	-3.68106
EIF3I	1324.18	5838.3	6438.15	4543.48	4964.48	-2.02681
EIF3J	204.272	1185.97	1089.49	978.412	1116.91	-2.41587
EIF4B	807.994	7476.07	8658.31	7959.7	6240.64	-3.22028
EIF4E	149.454	1191.66	829.05	1046.78	1029.68	-2.76489
EIF4EBP1	1038.13	1274.83	1365.09	1211.65	1598.57	-0.384275
EIF4G1	912.662	871.369	1115.16	1013.26	1166.89	-0.181917
EIF4G2	211.318	2166.88	2408.88	2850.65	2854.49	-3.59464
EIF4G3	777.723	1100.86	923.354	1127.29	1249.78	-0.492202
EIF4H	239.381	7923.79	7984.4	8098.91	6714.48	-4.99971
ELF1	1086.68	932.821	978.412	1308.46	1125.01	0.0134321
ELK1	3071.69	808.588	537.749	1137.12	1376.75	1.75775
ELK3	3617.13	585.439	683.556	678.258	827.054	2.39368
ELK4	766.645	135.901	335.791	285.18	241.371	1.69525
ELN	1166.89	272.271	425.719	404.366	442.772	1.6203
ELOVL6	2973.23	459.332	386.143	327.812	455.969	2.88134
ENAH	994.173	3212.65	2497.05	3147.58	2640.18	-1.52315
ENC1	175.274	1157.45	1172.26	1010.17	2208.2	-2.91174
ENDOG	330.449	520.763	526.202	419.791	715.457	-0.696768
ENO1	717.176	3123.18	2831.55	2919.36	3992.72	-2.15151
ENO2	755.469	533.905	424.815	699.208	300.889	0.692781
ENO3	696.836	430.682	180.616	424.908	163.621	1.36155
ENOPH1	409.041	2190.39	1304.5	1930.97	1601.53	-2.07555
ENTPD1	636.789	458.811	603.283	671.362	1138	-0.0907485
EP300	1720.93	669.076	786.035	912.662	657.013	1.19942
EPHA1	1604.02	206.085	216.55	141.566	140.013	3.21738
EPHA2	350.155	323.781	510.439	361.379	532.593	-0.270331
EPHA3	815.199	173.422	184.36	157.05	173.106	2.24723
EPHA4	1295.92	288	613.485	289.737	516.694	1.68412
EPHA5	1607.75	201.56	216.305	203.543	149.093	3.07552
EPHA7	255.241	129.752	179.123	213.26	155.213	0.615967
EPHB1	5094.58	317.623	322.944	279.856	325.677	4.03421
EPHB2	117.891	274.478	271.186	253.372	268.433	-1.178
EPHB3	73.132	410.819	790.378	741.7	540.517	-3.03798
EPHB4	81.535	826.32	1027.62	1035.33	776.218	-3.47861
EPHB6	2447.36	805.813	870.005	726.622	498.186	1.78582
EPO	1845.64	104.133	144.797	157.482	176.447	3.68933
EPOR	1252.47	476.886	431.874	438.019	451.155	1.47948
EPRS	190.777	1087.97	1040.58	1436.53	1200.41	-2.63133
EPYC	1007.62	180.616	209.32	75.7016	105.779	2.93337
ERBB2	140.577	447.237	319.27	544.968	450.608	-1.62211
ERBB3	11666.5	386.143	386.346	310.654	249.546	5.15282
ERBB4	493.235	242.696	306.134	264.416	267.4	0.873494
ERCC1	715.77	3010.63	3202.93	2306.09	1992.72	-1.84984
ERCC2	317.935	630.5	415.644	616.968	520.463	-0.760476
ERCC3	806.167	1650.02	2245.32	1932.98	1534.4	-1.17533
ERCC4	118.526	487.207	567.84	487.444	479.124	-2.08871
ERCC5	190.075	1540.23	1401.66	1397	951.095	-2.77543
ERCC6	205.758	488.19	716.97	599.911	526.297	-1.48655
ERCC8	313.144	469.747	427.833	457.114	356.446	-0.441968
EREG	162.911	100.772	131.706	176.584	113.853	0.350093
ESD	660.748	11366.8	8946.56	10711.3	9425.96	-3.92927
ESPL1	295.284	363.61	183.832	469.747	571.859	-0.30998
ESR1	294.524	205.517	283.528	252.455	232.427	0.284498
ESR2	733.195	307.511	423.732	222.543	274.295	1.2958
ETNK1	506.195	409.906	624.98	415.644	608.723	0.00463308
ETNK2	262.372	938.813	972.389	863.893	802.899	-1.7655
ETS1	822.191	389.041	498.186	525.604	478.295	0.807353
ETS2	771.41	1475.28	2173.57	1289.18	1468.86	-1.02498
ETV1	350.405	303.313	316.103	310.576	279.856	0.213814
EVPL	3878.41	304.413	371.111	270.231	179.745	3.83289
EXO1	415.279	217.551	257.38	170.271	384.043	0.755493
EXOC2	2025.7	592.461	405.176	494.008	576.716	1.98593
EXOC3	202.911	1159.11	1534.4	1173.22	812.132	-2.49132
EXT1	509.638	539.883	480.786	501.898	559.071	-0.0276427
EXTL1	1664.77	451.155	175.274	374.477	167.901	2.64832
EXTL2	913.361	5603.88	5546.12	5360.63	5287.6	-2.57647
EXTL3	1773.48	665.207	665.207	670.495	601.803	1.44798
F11R	6823.11	152.486	270.797	147.141	198.211	5.19482
F2R	8006.84	395.436	450.608	361.379	421.502	4.30207
F2RL3	3553.47	167.822	92.1669	153.759	135.986	4.72781
F3	2318.27	1239.45	2061.44	1344.24	1540.23	0.612224
FA2H	2126.69	232.968	317.623	131.372	196.517	3.34659
FADD	1750.93	1544.26	854.115	1225.98	791.997	0.718886
FADS2	758.89	560.748	377.637	550.213	687.211	0.512617
FAF1	1855.16	1707.34	1656.92	1669.71	1903.16	0.0994782
FANCA	2314.67	211.318	307.511	267.841	287.825	3.12108
FANCC	1418.76	697.852	979.922	648.573	607.63	0.97755
FANCE	979.922	696.097	671.488	728.527	399.25	0.690436
FANCF	127.65	988.362	468.82	865.082	466.86	-2.36528
FANCG	5603.88	1562.33	1274.83	1481.64	1694.14	1.90599
FANCL	54.0123	1999.17	1894.16	1710.33	1629.51	-5.06049
FARP2	517.345	605.682	916.459	694.852	732.492	-0.494909
FARS2	14292.9	526.202	573.295	610.185	672.119	4.59094
FARSA	996.997	987.105	918.634	1006.98	961.849	0.0424716
FAS	112.016	2495.5	2874.87	2341.73	2648.72	-4.52715
FASLG	317.623	320.945	349.181	345.2	274.478	-0.015289
FASN	4358.53	160.218	502.775	373.843	343.351	3.77275
FBN1	964.06	3617.13	4669.75	5287.6	4191.36	-2.18986
FBN2	1123.95	239.644	274.023	199.25	355.532	2.10557
FBP1	427.833	560.748	468.82	508.428	1052.43	-0.517471
FBXW7	1330.98	650.257	802.899	703.602	615.446	0.948761
FCER1G	1689.61	1490.63	1562.89	2880.81	6307.83	-0.59425
FCGR1A	1811.02	121.5	259.649	181.274	147.99	3.40844
FCGR2A	1325.76	1153.06	831.689	1353.34	1650.79	0.132006
FCGR2B	1373.2	468.82	136.588	1745.05	2392.89	0.933284
FCGR2C	903.498	672.119	464.632	1182.63	1172.26	0.155533
FCGR3B	217.443	867.948	376.249	330.449	583.921	-1.20424
FDFT1	616.968	5206.25	5023.66	4629.88	5059.48	-3.01147
FECH	300.676	1150.85	914.92	947.494	955.639	-1.71651
FEN1	2204.19	865.773	620.621	686.596	1246.24	1.42051
FER	437.873	465.518	507.276	277.777	485.542	0.0517306
FERMT2	270.231	2555.59	3116.82	2854.49	2838.15	-3.39071
FES	592.47	621.412	916.459	613.211	546.94	-0.158105
FGA	1417.12	118.181	126.758	123.027	121.974	3.53273
FGB	1232.43	156.32	178.191	167.085	151.116	2.91989
FGF1	752.854	376.941	441.175	322.508	352.066	1.02215
FGF12	497.258	197.983	245.842	197.282	168.8	1.30932
FGF13	341.229	1035.33	788.907	881.225	1021.64	-1.44031
FGF14	484.031	163.869	196.324	121.974	238.013	1.46925
FGF16	215.465	521.765	583.921	506.195	424.49	-1.23119
FGF17	1110.85	259.649	304.942	220.006	269.146	2.08584
FGF18	5395.36	151.116	188.123	139.492	128.944	5.16508
FGF2	805.459	698.529	721.149	759.989	518.218	0.271272
FGF20	4078.9	167.822	243.633	199.559	152.381	4.44107
FGF21	1092.67	212.234	363.018	176.012	216.427	2.23097
FGF22	5522.86	312.343	326.834	289.737	209.351	4.29925
FGF23	52.9875	232.968	193.574	277.777	229.008	-2.12686
FGF3	314.739	55.8873	73.6052	55.8873	127.681	2.09625
FGF4	298.938	726.622	771.642	394.445	517.345	-0.960178
FGF5	558.808	118.526	212.159	204.167	164.01	1.71388
FGF6	197.883	323.781	326.834	338.392	314.615	-0.719316
FGF7	107.182	1020.42	1175.76	1208.29	1040.41	-3.37008
FGF8	964.597	55.8873	56.1944	55.8873	56.1432	4.10571
FGF9	315.464	309.396	1153.57	422.85	477.137	-0.715532
FGFR1	1729.83	914.92	1669.71	1181.98	927.784	0.604536
FGFR2	5287.6	430.212	258.948	334.097	226.406	4.12532
FGFR3	788.907	100.135	116.566	110.516	99.5027	2.88982
FGFR4	199.834	658.844	310.059	669.623	475.605	-1.33759
FGG	4371.12	221.945	174.046	149.387	440.211	4.2832
FGR	1803	353.741	359.415	663.567	1170.46	1.68543
FH	327.323	1644.51	1295.92	1500.62	1647.18	-2.21051
FIG4	7517.09	1763.79	1804.65	1696.2	1760.02	2.0981
FKBP4	412.213	1487.26	1261.08	1252.47	1349.27	-1.6946
FLAD1	4972.23	829.782	652.41	725.776	716.353	2.77114
FLNA	691.801	2655.12	3391.67	3701.85	2973.23	-2.18933
FLNB	1745.05	1547.05	2325.78	2352.72	1720.93	-0.162922
FLNC	1320.53	772.971	758.89	675.336	594.523	0.922631
FLT1	152.692	299.978	328.335	287.419	267.117	-0.949541
FLT3	696.324	389.041	570.302	338.392	357.756	0.782428
FLT3LG	1535.47	275.344	215.842	308.77	180.385	2.6784
FLT4	1702.64	309.396	344.885	349.181	264.416	2.43411
FMO1	1382.79	1083.38	1108.23	1036.3	1287.04	0.297759
FMO3	474.576	131.372	139.02	182.172	164.62	1.63329
FMO4	682.857	1632.25	1698.05	1265.62	1161.1	-1.05686
FMO5	228.105	292.197	442.988	412.858	419.071	-0.762066
FMO6P	1107.3	170.108	201.747	100.939	190.348	2.78869
FN1	1175.76	4252.44	4272.06	4062.02	5115.67	-1.90649
FNTA	201.075	4392.76	3428.4	4910.08	3640.02	-4.33228
FOS	216.305	18818.3	22398.5	21433.1	21433.1	-6.5996
FOSB	1477.5	5775.73	15337.5	11153.1	13753.1	-2.86935
FOSL1	8819.93	372.975	373.589	319.165	278.626	4.7244
FOSL2	4512.21	759.593	2126.69	856.554	1007.62	2.05396
FOXH1	148.414	259.649	326.834	292.729	182.887	-0.806782
FOXM1	183.044	55.8873	56.1944	55.8873	621.737	0.840692
FOXO1	112.49	5618.59	7743.25	5964.89	4766.67	-5.72029
FOXO3	892.154	3744.91	6133.97	4281.25	3147.58	-2.23314
FPGS	433.486	2349.34	2417.75	2060.57	1795.13	-2.30421
FPGT	212.31	1242.39	1036.3	994.173	858.096	-2.26959
FPR1	179.425	303.469	222.745	253.67	228.105	-0.47902
FPR2	152.821	266.785	215.271	204.032	166.691	-0.460107
FRAS1	120.097	300.889	199.116	237.109	288.37	-1.07488
FRAT1	705.631	944.557	1120.45	666.913	707.267	-0.252435
FRAT2	58.0382	596.02	533.905	635.531	579.525	-3.33362
FRS2	545.877	386.426	114.526	498.991	313.776	0.919923
FRS3	1697.18	546.94	695.871	497.544	438.621	1.66057
FRZB	1336.1	1146.68	1156.53	1380.48	1424.95	0.0721896
FSCN1	8042.07	1542.65	1455.01	1720.93	1910.28	2.28672
FTCD	660.17	298.331	384.23	207.635	181.612	1.36439
FUT9	3142.52	92.8672	77.0909	127.387	87.7061	5.05439
FYN	694.683	1215.72	1301.1	1347.76	1190.27	-0.861419
FZD1	10765.1	802.637	873.123	960.314	788.576	3.6568
FZD10	499.57	483.77	478.061	371.838	392.88	0.220618
FZD2	9889.31	798.088	582.081	809.918	464.236	3.9352
FZD3	197.282	1505.86	1843.51	1388.21	1147.76	-2.87794
FZD4	687.211	2945.46	3947.04	3576.06	3329.68	-2.31943
FZD5	65.4265	635.989	445.64	534.035	428.425	-2.94727
FZD6	56.9293	1725.96	1157.45	1188.31	873.123	-4.39757
FZD7	205.517	2894.4	1989.18	3054.59	1333.69	-3.42063
FZD9	243.802	152.069	157.757	114.158	78.0054	1.01193
G6PC	562.629	124.918	229.325	149.387	132.221	1.86709
G6PC2	928.356	391.865	492.35	432.704	357.756	1.15908
G6PC3	4873.32	1550.66	1109.91	1369.04	1506.92	1.82788
G6PD	349.401	652.41	519.033	652.845	641.218	-0.812408
GAB1	1160.61	668.132	761.056	635.989	503.359	0.869634
GAB2	1353.34	2415.48	2250.66	3065.14	3142.52	-0.991113
GABARAP	1763.79	15541.3	16016.6	16412.7	16412.7	-3.18957
GABRA1	122.132	55.8873	162.705	173.422	193.439	-0.113816
GABRA2	2162.76	220.437	200.735	147.404	175.274	3.55604
GABRA3	3834.14	118.984	131.122	91.6036	56.1432	5.34025
GABRA4	955.639	176.447	350.405	274.766	262.802	1.88636
GABRA5	655.119	134.673	161.917	106.162	151.673	2.25877
GABRA6	712.89	142.51	56.1944	100.939	81.5637	2.98392
GABRB1	172.856	199.339	186.442	187.805	109.42	0.0563082
GABRB2	564.698	384.42	334.6	326.834	267.741	0.79385
GABRB3	306.9	167.822	129.758	155.002	152.381	1.02708
GABRD	2131.15	176.447	314.677	168.659	156.111	3.44612
GABRG2	54.338	351.08	330.019	355.282	248.191	-2.54866
GABRG3	206.698	165.801	290.947	144.432	193.439	0.109404
GABRQ	4568.64	405.176	405.176	377.849	246.02	3.70027
GAD1	808.588	119.321	140.577	107.076	125.069	2.72351
GAD2	322.101	290.947	261.198	265.523	206.085	0.343018
GADD45A	51.2557	2622.35	2860.62	2231.82	1685.39	-5.49077
GADD45B	2582.86	1705.16	5522.86	2997.5	2739.95	-0.199338
GADD45G	257.168	1622.97	951.095	1578.81	890.098	-2.23851
GALE	450.608	512	544.81	576.716	725.446	-0.375283
GALK1	350.54	625.893	243.633	427.833	560.204	-0.318826
GALK2	600.562	671.613	512.292	580.31	529.825	0.0745792
GALNS	258.948	706.195	576.716	807.063	899.705	-1.50985
GALNT1	211.12	2669.02	1664.77	2110.45	2559.45	-3.39012
GALNT10	1064.39	3632.62	4358.53	4986.25	2688.63	-1.8424
GALNT11	922.919	2408	2093.26	2042.32	1586.44	-1.12312
GALNT12	1767.32	327.202	155.275	353.516	335.737	2.66496
GALNT14	6003.38	181.274	220.747	159.578	240.276	4.92282
GALNT2	242.944	1172.26	938.476	1073.45	974.834	-2.0921
GALNT3	1941.38	286.645	349.401	193.984	294.524	2.81939
GALNT6	514.26	300.889	314.677	447.017	437.189	0.479577
GALNT8	1202.36	267.52	474.09	314.561	258.797	1.9153
GALT	1492.7	1184.41	1425.5	1146.68	1046.78	0.323154
GAMT	580.31	699.887	466.064	613.211	468.82	0.0685582
GAPDH	5151.36	19850.2	19489.1	20381.4	22964.8	-2.0016
GAPDHS	186.247	297.43	217.149	159.578	230.984	-0.246104
GARS	596.267	2933.88	2894.4	3099.13	3569.76	-2.38441
GART	519.213	348.556	261.372	400.62	387.069	0.590745
GAS1	684.791	1790.75	1215.72	2405.47	1845.64	-1.36447
GAS2	149.387	368.491	146.269	323.417	201.317	-0.704229
GAS6	1387.8	3701.85	4136.35	4951.32	2944.12	-1.47777
GAS8	2588.33	944.557	1506.39	1079.86	945.928	1.23716
GAST	426.31	407.372	370.146	303.8	329.589	0.282344
GATA1	1611.99	281.14	402.533	207.635	150.515	2.72469
GATM	2573.16	8098.91	8098.91	8441.22	5739.65	-1.54493
GBE1	408.535	4259.43	4041.18	4272.06	4068.3	-3.34767
GCDH	2722.1	804.693	715.77	742.951	613.485	1.92709
GCG	156.578	289.737	172.174	267.402	173.524	-0.486306
GCGR	617.679	489.989	407.372	333.222	246.02	0.788267
GCH1	486.547	592.461	703.602	483.77	813.88	-0.387574
GCLC	147.141	1212.02	1349.27	1003.11	1293.8	-3.03615
GCLM	2312.87	645.429	518.218	531.253	669.623	1.97747
GCNT1	2042.32	684.259	554.648	483.77	451.808	1.9281
GCNT2	2176.97	140.363	174.046	77.985	146.199	4.07479
GCNT3	702.915	55.8873	121.974	211.318	226.89	2.38621
GDF10	546.788	300.889	321.227	312.991	259.964	0.876668
GDF15	146.269	213.515	222.543	229.325	240.818	-0.629819
GDF2	1154.08	121.5	153.216	55.8873	56.1432	3.7226
GDF5	1122.2	176.447	56.1944	55.8873	104.325	3.68591
GDF9	500.3	775.538	944.073	550.213	762.662	-0.573489
GDNF	639.056	391.865	496.793	289.737	319.766	0.802252
GFAP	8441.22	289.737	127.518	199.559	137.495	5.56397
GFER	1281.7	413.892	163.232	233.701	156.578	2.52305
GFPT1	643.034	844.076	1003.11	807.994	932.821	-0.475035
GFPT2	1268.26	1149.65	2218.61	1384.92	989.521	-0.108518
GFRA1	332.428	192.311	278.711	192.167	243.633	0.570722
GFRA2	274.478	94.4241	177.281	265.808	200.735	0.666957
GFRA3	2113.19	55.8873	124.048	302.041	271.968	3.77393
GFRA4	527.922	55.8873	103.72	75.7016	56.1432	2.90561
GGCT	129.801	2632.86	1874.25	2370.73	2373.86	-4.1445
GGH	608.723	948.538	475.335	505.041	876.902	-0.135081
GGPS1	4235.12	2080.16	1325.76	1524.59	1303.6	1.46879
GGT5	1223.52	55.8873	332.554	298.693	365.654	2.52713
GH1	1401.66	131.997	151.971	183.157	168.937	3.15059
GH2	313.776	95.8554	85.1808	82.9274	100.772	1.7876
GHR	213.066	848.428	1506.39	1271.97	1356.64	-2.51589
GHRH	6507.84	107.129	199.116	217.443	196.517	5.22704
GIPC1	1447.38	1111.57	807.273	1311.76	1334.29	0.370623
GIT1	12373	1083.38	1133.37	1019.83	967.622	3.55987
GIT2	2817.45	482.116	768.836	751.842	755.469	2.05635
GJA1	1421.1	7645.8	6307.83	6023.29	10890.3	-2.39983
GJA4	9555.55	418.418	560.748	434.03	731.279	4.19314
GJA5	756.731	267.117	247.457	275.59	440.682	1.33805
GK	337.534	343.977	255.241	317.623	351.441	0.101338
GLCE	151.359	873.429	814.464	1086.68	832.735	-2.56509
GLDC	290.608	225.76	56.1944	324.832	266.48	0.674824
GLG1	5658.05	1356.18	2618.25	2452.12	1849.41	1.49799
GLI1	3803.85	526.765	530.097	488.158	996.997	2.6473
GLI2	310.654	362.098	497.544	444.488	234.703	-0.253236
GLI3	3428.4	1214.45	1493.71	1410.56	1169.53	1.38218
GLO1	5360.63	13554	11000.2	12082.8	11112.6	-1.14987
GLRX	800.324	1336.1	1069.58	1170.46	1736.02	-0.705826
GLS	910.365	751.842	1015.02	910.365	771.642	0.0893839
GLS2	355.91	457.293	540.979	461.215	308.926	-0.283837
GLUL	851.021	6823.11	7399.74	8006.84	5547.54	-3.01548
GMDS	423.007	579.284	585.226	560.204	593.285	-0.453803
GMFG	1912.45	934.617	713.34	904.36	1544.61	0.961089
GMNN	140.363	2354.36	2014.79	1850.17	2495.5	-3.946
GMPPA	615.877	518.218	578.436	543.108	509.638	0.198536
GNA11	1938.27	1282.74	1357.1	1412.29	1259.77	0.547028
GNA12	563.425	634.583	677.753	728.527	637.703	-0.246886
GNA13	59.1963	710.25	611.355	839.052	641.218	-3.5539
GNA14	77.9645	979.922	1558.47	766.098	958.245	-3.72227
GNA15	225.554	201.075	111.787	239.263	207.491	0.303438
GNAI1	61.7389	1406.29	1108.23	1333.69	985.352	-4.27625
GNAI2	167.545	1727.65	2069.95	2751.05	2643.57	-3.7526
GNAI3	91.6036	2457.31	2506.94	2588.33	2539.14	-4.78329
GNAL	123.516	278.626	353.877	324.268	174.106	-1.14499
GNAO1	492.35	286.237	319.165	182.887	247.306	0.957491
GNAQ	213.515	2997.5	4334.29	3825.05	3450.43	-4.08304
GNAS	529.515	3588.63	4120.31	3910.83	3971.71	-2.87811
GNAT1	1544.26	88.9403	78.5066	107.182	92.1669	4.0828
GNAT2	394.236	158.445	107.016	68.5731	76.0069	2.02363
GNAZ	225.449	784.892	763.049	851.331	735.896	-1.79557
GNB1	327.812	3463.79	4055.91	4218.3	4552.08	-3.62795
GNB2	882.362	3720.75	4259.43	4504.12	4078.9	-2.22698
GNB3	1384.92	670.059	985.352	691.299	646.006	0.910287
GNB5	422.26	1910.28	2441.07	2039.27	1421.1	-2.18288
GNE	977	2088.26	2133.84	2033.86	1780.53	-1.03664
GNG10	271.596	4501.58	3878.41	3027.25	3850.2	-3.79768
GNG11	275.837	6307.83	4972.23	5603.88	4319.74	-4.25021
GNG12	495.932	6616.22	6714.48	5739.65	6158.24	-3.66598
GNG13	7196.16	68.8969	153.216	144.432	56.1432	6.22524
GNG3	364.331	621.412	636.789	411.541	535.817	-0.577035
GNG4	358.495	1222.47	1279.41	1302.24	746.942	-1.63131
GNG5	275.344	8302.24	5618.59	6630.22	7399.74	-4.65075
GNG7	144.134	619.4	507.276	370.311	353.605	-1.64372
GNGT1	357.607	87.281	68.5731	114.158	129.801	1.88168
GNPDA1	2226.49	2149.36	1855.8	2426.17	1637.26	0.158294
GNRH1	10552.7	256.52	208.009	286.308	170.752	5.54517
GNRH2	1030.54	502.775	101.129	91.6036	235.276	2.50184
GOT2	1755.21	3005.5	2686.36	3005.5	3055.56	-0.741434
GP1BA	16412.7	459.991	457.95	406.872	386.426	5.26578
GP9	17137.3	264.416	213.622	311.431	261.285	6.0404
GPD1	723.986	80.0204	105.94	102.298	56.1432	3.11555
GPD2	393.076	436.153	313.144	293.138	344.309	0.198072
GPHN	243.203	562.169	751.248	656.411	695.871	-1.44627
GPLD1	388.72	169.499	236.09	259.762	202.023	0.860649
GPX1	916.843	6989.56	4603.21	6240.64	8042.07	-2.78953
GPX2	13554	433.345	460.246	411.541	437.189	4.96077
GPX3	770.303	2610.68	2228.05	2928.02	6023.29	-2.04667
GPX4	780.202	6934.84	4281.25	7107.41	5046.46	-2.8722
GPX7	966.615	1903.16	1550.98	1301.1	1309.05	-0.631443
GRAP2	1129.22	81.5923	56.1944	144.432	56.1432	3.85411
GRB10	557.039	580.31	660.748	646.884	587.896	-0.149719
GRB14	2208.2	925.157	589.461	804.86	1929.42	1.20282
GRB2	448.406	813.296	948.538	863.893	868.587	-0.959947
GRB7	612.842	372.975	359.415	343.426	380.018	0.752815
GRIA1	3192.85	127.387	128.944	160.782	117.192	4.58929
GRIA2	299.978	55.8873	56.1944	55.8873	56.1432	2.42064
GRIA3	4126.86	125.534	133.824	112.272	109.963	5.10386
GRIA4	931.898	457.293	289.67	298.693	333.222	1.4595
GRID2	551.456	166.691	243.633	176.012	196.517	1.51019
GRIK1	3219.17	265.808	305.912	214.329	301.858	3.57932
GRIK2	3322.93	108.287	138.71	142.719	178.012	4.57136
GRIK3	520.004	335.683	186.442	123.937	275.004	1.2748
GRIN1	4205.47	324.606	343.623	237.652	236.882	3.90106
GRIN2A	133.558	277.729	454.924	284.461	269.146	-1.23152
GRIN2C	3172.01	103.499	115.833	155.313	162.911	4.58709
GRIN2D	386.346	164.525	131.122	107.967	109.42	1.61247
GRIP1	2782.47	55.8873	56.1944	73.0281	56.1432	5.5376
GRK1	1522.87	235.636	310.802	196.324	203.19	2.71156
GRK4	1115.16	189.061	224.47	183.507	244.442	2.41651
GRK5	459.747	1308.46	1568.23	1371.47	1324.78	-1.59571
GRK6	3335.38	742.392	646.884	731.279	690.331	2.24893
GRM1	161.053	243.703	272.917	208.98	217.149	-0.541377
GRM2	1293.8	88.7476	73.6052	243.489	233.701	3.22
GRM3	3850.2	315.464	248.191	267.402	230.984	3.86793
GRM4	3860.72	277.729	410.338	414.951	322.944	3.45712
GRM5	2006.41	179.023	170.108	78.5066	131.372	3.91376
GRM6	4097.35	310.654	365.654	325.677	398.069	3.55606
GRM8	58.6564	229.325	145.071	238.749	167.545	-1.70319
GSK3A	1674.66	2470.98	2211.94	2362.13	2053.4	-0.438255
GSK3B	5910.64	411.92	578.436	511.707	585.332	3.51547
GSN	3090.48	2436.31	3471.82	4030.5	3279.47	-0.0733724
GSR	13972	1365.09	1143.39	1183.3	1428.06	3.45468
GSTA1	498.04	3576.06	2789.11	2838.15	3674.96	-2.68088
GSTA3	817.416	1687.15	1268.26	1432.14	2669.02	-1.04883
GSTA4	183.832	7576.42	7107.41	6064.16	8359.04	-5.29716
GSTK1	322.508	3090.48	2628.71	2717.33	3044.97	-3.15029
GSTM1	161.917	3311.36	6034.91	4649.16	3010.63	-4.65862
GSTM2	200.156	4157.26	8135.11	6256.99	4218.3	-4.77128
GSTM3	1500.62	9300.73	7959.7	6823.11	5375.13	-2.26614
GSTM4	1075.17	1075.17	1729.83	1477.5	938.476	-0.237121
GSTM5	1251.31	5739.65	6989.56	5682.74	3335.38	-2.06922
GSTO1	471.036	11886.6	10201.5	10073.6	10375.4	-4.49348
GSTP1	598.708	6158.24	5375.13	4664.01	4910.08	-3.13161
GSTT1	2751.05	1710.33	163.876	1572.73	1423.1	1.62817
GSTT2	1635.35	498.04	731.279	899.407	760.841	1.21071
GSTZ1	1412.29	725.208	675.336	397.786	416.361	1.40401
GTF2A1	774.715	154.256	109.42	179.685	186.909	2.32791
GTF2A2	2534.98	4681.55	3679.61	3302.46	3246.31	-0.540245
GTF2B	469.747	5442.16	5886.55	4699.08	4931.14	-3.47402
GTF2E1	1077.66	1650.02	1214.45	1457.71	1290.57	-0.370722
GTF2E2	1087.97	2697.83	3183.15	2643.57	2582.86	-1.34679
GTF2F1	653.281	1509.81	1592.45	1776.79	1225.98	-1.21143
GTF2F2	326.792	831.689	503.359	564.698	610.566	-0.915444
GTF2H1	160.782	2011.3	1720.93	1992.72	1875.15	-3.56009
GTF2H3	542.666	1144.01	1342.07	1143.39	987.105	-1.08015
GTF2H4	736.223	753.216	351.754	594.332	521.765	0.459569
GTF2H5	153.818	2869.55	1598.57	2167.23	2109.41	-3.79828
GTF2I	848.8	448.679	586.323	627.045	545.268	0.632196
GTF3C1	1538.43	1059	1384.92	1622.97	1201.55	0.242446
GTF3C2	650.902	1522.87	2046.13	1700.6	1505.86	-1.36857
GTF3C3	271.186	2184.18	1600.76	1927.87	1517.79	-2.72135
GTF3C4	2946.79	824.615	826.32	968.006	590.948	1.89895
GTF3C5	879.745	475.605	633.981	499.827	475.171	0.766065
GUCY1A2	276.337	232.968	215.534	317.935	399.917	-0.0326899
GUCY1B3	2013.91	567.282	754.993	544.653	921.897	1.56431
GUK1	547.093	1109.14	1181.98	892.154	1027.62	-0.936476
GYG1	561.254	4603.21	5172.8	4568.64	4559.27	-3.07181
GYG2	6557.27	494.627	479.124	438.621	378.366	3.88015
GYS1	540.979	1141.8	1282.74	1394.23	1164.66	-1.19884
GYS2	1398.16	127.713	199.116	68.5731	107.016	3.58044
GZMB	1586.96	217.551	96.2987	117.022	209.351	3.39828
H1F0	240.818	4461.9	4910.08	5501.84	2589.22	-4.12545
H1FX	1309.64	3471.82	3679.61	4485.38	2628.71	-1.41954
H2AFX	630.676	316.64	611.808	462.408	510.178	0.447877
H3F3A	1622.97	533.905	507.276	475.171	529.515	1.66744
HAAO	962.668	897.247	1063.51	831.46	663.378	0.176601
HADH	698.529	3524.74	3548.21	3010.63	2737.54	-2.1895
HADHA	1264.62	4951.32	5332.53	5618.59	5206.25	-2.05957
HADHB	353.877	7688.37	8441.22	8359.04	8911.23	-4.55845
HAGH	351.08	1065.32	1247.84	796.227	958.245	-1.51524
HAL	365.654	200.156	209.807	134.673	142.302	1.11833
HAPLN1	178.191	136.712	155.94	142.302	244.14	0.111221
HAPLN2	444.488	459.991	344.885	364.331	363.97	0.222945
HAT1	708.41	2553.73	2187.07	2226.49	2109.41	-1.67565
HBEGF	571.55	191.4	482.777	346.508	385.545	0.777946
HCK	13620.1	600.857	330.019	691.299	1120.18	4.44346
HCRT	4531.29	420.583	288.835	338.392	299.74	3.76559
HDAC1	1062.49	4150.55	3128.27	3322.93	2931.55	-1.65824
HDAC11	285.31	1010.99	1007.62	795.176	809.095	-1.65701
HDAC2	10051.2	4543.48	3065.14	3980.26	2946.79	1.49136
HDAC3	1125.74	2688.63	2254.42	2368.92	1725.96	-0.986935
HDAC4	249.546	902.849	649.174	858.096	648.573	-1.59857
HDAC5	2610.68	1345.18	2033.86	1692.4	1386.07	0.713902
HDAC6	689.441	490.654	736.223	628.521	553.926	0.2113
HDAC9	1213.65	462.806	297.43	417.441	535.817	1.53471
HDGF	999.997	3886.25	2743.94	4205.47	4584.61	-1.92093
HECA	3920.59	3714.78	6064.16	4126.86	4543.48	-0.209535
HECW1	196.324	282.046	277.258	227.776	250.624	-0.396839
HELLS	152.486	55.8873	56.1944	55.8873	56.1432	1.44446
HEXA	2211.94	792.855	1070.36	1120.45	1196.46	1.09879
HEXB	902.2	5115.67	3850.2	5267.46	7476.07	-2.54829
HEY1	2697.83	494.008	572.631	472.625	618.499	2.33083
HGD	8887.8	109.368	105.779	85.7911	100.135	6.47598
HGF	513.007	242.041	232.002	286.872	310.576	0.947794
HIBCH	621.412	1012.56	497.258	684.395	653.281	-0.148566
HIF1A	524.252	7399.74	8472.8	7662.01	9614.02	-3.97496
HIF1AN	154.816	982.723	942.48	974.834	788.907	-2.56901
HIPK2	305.912	302.224	375.265	365.654	324.268	-0.15468
HIPK3	349.181	504.064	826.671	643.501	552.976	-0.829545
HIST1H1A	1813.84	117.192	112.381	107.967	56.1432	4.26221
HIST1H1B	3116.82	112.016	92.1669	81.2053	90.044	5.06341
HIST1H1C	3518.83	910.365	1108.23	1265.62	1008.4	1.72392
HIST1H1D	801.864	571.55	567.84	419.071	429.316	0.705957
HIST1H1E	6023.29	123.238	243.633	217.443	63.8767	5.39744
HIST1H1T	2789.11	375.265	428.592	238.377	165.374	3.30511
HIST1H3A	348.649	55.8873	96.2987	55.8873	118.036	2.17527
HIST1H3B	2717.33	123.238	160.879	117.022	85.7911	4.51584
HIST1H3C	399.917	179.425	154.256	96.0771	170.752	1.45398
HIST1H3F	671.613	215.271	203.051	181.274	163.621	1.8235
HIST1H3G	1040.23	220.006	93.3012	55.8873	56.1432	3.53751
HIST1H3I	248.191	158.445	180.616	159.578	167.171	0.578328
HIST3H3	4925.61	596.02	558.939	333.222	412.094	3.41285
HKDC1	1462.09	78.0054	136.588	63.8512	107.834	3.98169
HLA-C	186.636	10073.6	9978.42	12658	17137.3	-6.02479
HLA-DMA	10849.8	2093.26	1331.92	3212.65	6003.38	2.0024
HLA-DMB	254.639	2173.57	2111.82	3850.2	5703.66	-3.63732
HLA-DOA	1569.48	187.805	227.776	188.834	185.508	2.99585
HLA-DOB	270.797	91.1617	56.1944	55.8873	56.1432	2.09652
HLA-DPA1	68.5731	1996.88	2257.37	3992.72	4892.8	-5.48132
HLA-DPB1	842.457	4730.73	2226.49	5420.27	7984.4	-2.45542
HLA-DQA1	192.167	193.693	101.129	1755.21	273.887	-0.69692
HLA-DQB1	919.256	145.071	224.884	502.775	902.2	1.39814
HLA-DQB2	481.876	163.071	321.227	223.094	196.517	1.13831
HLA-DRA	301.858	5172.8	3597.09	10890.3	15254.4	-4.62653
HLA-DRB1	226.406	5522.86	5952.7	11666.5	16731	-5.30494
HLA-DRB4	556.62	569.889	85.5992	124.994	982.723	1.00044
HLA-E	566.731	5131.32	5964.89	6387.65	8212.45	-3.4815
HLA-G	533.775	5077.79	5115.67	6485.78	8721.95	-3.53596
HLCS	145.071	232.002	235.385	263.419	251.522	-0.757539
HLTF	514.808	5094.58	4191.36	3951.29	3684.27	-3.02791
HMBS	268.433	832.735	900.886	659.468	800.324	-1.56321
HMGA1	416.705	222.543	99.5027	180.705	306.9	1.15445
HMGB1	212.159	12973.9	10603.6	12289.4	12832.6	-5.83806
HMGCL	2762.29	2290.34	1912.45	1810.29	1760.02	0.515165
HMGCR	629.688	1296.93	1048.95	826.32	1437.65	-0.840422
HMGCS1	278.796	1700.6	1296.93	893.685	1351.99	-2.19624
HMGCS2	261.198	145.669	56.1944	137.881	351.08	0.88854
HMGN1	130.661	12658	12082.8	10849.8	10765.1	-6.46729
HMOX1	326.336	6562.99	5151.36	7332.81	4380.88	-4.13679
HMOX2	269.783	1104.19	974.834	865.773	1050.65	-1.88252
HNF4A	240.283	168.8	223.788	209.657	199.559	0.269159
HNMT	657.013	1320.53	1066.97	1175.76	879.745	-0.741854
HNRNPA1	786.035	2335.69	2282.91	2414.68	1667.99	-1.4535
HNRNPC	288.175	8065.39	6823.11	8212.45	8472.8	-4.77069
HPD	10073.6	225.76	211.01	161.229	132.221	5.81839
HPRT1	158.603	3071.69	1874.25	2519.5	2964.55	-4.01308
HRAS	2362.13	725.208	434.929	761.343	671.362	1.89831
HRH1	308.383	1030.54	843.468	771.41	589.813	-1.36263
HRH4	5115.67	170.528	127.917	139.02	210.103	5.00895
HS2ST1	2046.13	1343.29	893.685	1289.78	1432.14	0.745674
HS3ST1	352.066	1123.29	560.204	751.248	923.354	-1.2071
HS3ST2	790.378	788.576	713.34	2332.6	3294.33	-0.867362
HS3ST3A1	1099.17	661.822	436.26	557.039	348.602	1.1756
HS3ST3B1	363.61	235.636	293.192	298.693	233.701	0.464458
HS6ST1	10279.3	128.944	142.302	139.356	144.432	6.21238
HSD17B1	105.019	475.605	193.574	518.852	2241.07	-2.44537
HSD17B10	2576.55	4319.74	4619.38	3617.13	3920.59	-0.6707
HSD17B11	165.523	7107.41	7252.6	7576.42	5618.59	-5.36979
HSD17B3	2110.45	415.188	442.303	347.252	401.313	2.3996
HSD17B4	2483.89	3283.11	2643.57	2573.16	3322.93	-0.240784
HSD3B1	672.886	810.235	1217.28	739.62	1028.52	-0.467941
HSD3B2	12082.8	315.464	399.917	314.561	1184.41	4.69765
HSF1	1457.71	651.334	655.762	691.801	605.76	1.16422
HSP90AA1	3184.73	13753.1	13879.8	14635	14635	-2.15865
HSP90AB1	248.279	16412.7	16731	19850.2	16016.6	-6.11341
HSP90B1	682.202	1634.28	1447.38	1480.03	1447.38	-1.13702
HSPA4	1480.03	1069.58	1029.68	900.663	1289.18	0.476944
HSPB1	1219.77	6869.71	5442.16	6714.48	7025.08	-2.40944
HSPD1	362.643	14727.2	13620.1	14292.9	15051.4	-5.31266
HSPG2	2037.29	148.93	242.493	456.508	722.978	2.62429
HTR2A	16731	308.383	268.134	276.337	219.799	5.9738
HTRA1	355.032	15254.4	15254.4	14727.2	14292.9	-5.38896
HTRA2	599.911	1986.41	1776.79	1855.16	1741.04	-1.61491
HUS1	2165.1	514.26	431.045	446.032	346.508	2.33127
HYAL1	3538.5	277.729	123.133	261.145	267.741	4.00017
HYAL4	3951.29	112.016	81.5637	55.8873	62.5056	5.71617
IARS	287.419	3782.01	3898.12	3640.02	3701.85	-3.7073
IARS2	184.885	4235.12	4797.47	4559.27	3538.5	-4.52445
ICAM1	123.027	582.081	1114.12	631.583	718.292	-2.58167
ICAM2	1442.36	791.125	1294.77	798.088	1877.47	0.373914
ICAM3	1390.09	819.903	547.553	586.323	565.464	1.16221
ICMT	1296.93	478.061	511.707	480.786	510.7	1.38943
ICOS	5618.59	55.8873	180.616	75.7016	56.1432	6.11736
ICOSLG	1042.79	352.476	383.856	333.893	221.945	1.72045
IDH3A	1540.23	928.356	964.597	969.69	1069.58	0.649802
IDH3B	916.074	3329.68	3992.72	3378.91	3065.14	-1.90278
IDH3G	739.62	2492.82	2416.27	2322.37	1939.19	-1.62555
IDI1	457.768	3730.05	5570.44	2522.23	5131.32	-3.14507
IDS	634.583	427.284	524.769	517.345	395.579	0.455315
IDUA	419.928	203.543	252.014	228.105	273.245	0.82046
IFNA1	151.971	154.256	167.257	171.369	170.752	-0.125307
IFNA10	75.0153	417.073	536.996	403.159	407.999	-2.54602
IFNA14	250.935	244.14	350.405	298.693	258.797	-0.184492
IFNA16	233.393	319.165	487.862	374.477	305.854	-0.646862
IFNA17	55.1198	1280.16	1303.6	1155.22	1218.8	-4.4894
IFNA2	128.698	152.069	129.758	83.3855	93.0842	0.21023
IFNA21	131.997	2062.3	2697.83	1741.04	1715.77	-3.93514
IFNA4	1149.26	305.854	240.276	173.422	220.057	2.32021
IFNA5	5629.31	167.822	220.747	151.237	186.909	4.96777
IFNA7	83.3855	319.165	270.328	309.396	255.705	-1.78537
IFNA8	164.43	73.0281	155.275	55.8873	56.1432	1.09019
IFNAR1	2417.75	583.921	726.96	592.461	504.745	2.01811
IFNAR2	278.332	1140.73	1139.5	952.979	906.076	-1.88677
IFNB1	569.19	55.8873	118.815	179.685	180.721	2.23177
IFNG	264.928	335.683	233.862	231.848	276.087	-0.00716674
IFNGR1	329.589	3834.14	4078.9	4334.29	4873.32	-3.69321
IFNGR2	296.328	3548.21	4649.16	4619.38	5629.31	-3.94091
IFNW1	1143.39	183.157	127.518	199.116	143.614	2.83035
IGBP1	8271.67	8135.11	7605.38	7166.16	5658.05	0.225007
IGF1	136.588	1158.13	2594.91	1392.02	2368.92	-3.69932
IGF1R	3632.62	463.697	657.904	490.654	434.03	2.84705
IGF2R	8359.04	978.412	1313.64	1417.12	1270.33	2.76078
IGFBP4	382.777	10461.1	15541.3	15541.3	11000.2	-5.07605
IHH	3548.21	873.429	633.981	750.126	1330.98	2.04085
IKBKB	1650.79	338.757	437.873	592.24	548.911	1.8167
IKBKE	6767.19	391.227	614.857	460.79	508.57	3.79578
IKBKG	292.197	1407.54	1879.34	1611.99	1418.76	-2.42421
IL10	4840.93	217.551	272.119	287.825	350.405	4.12226
IL10RA	1967.66	827.43	663.378	1199.48	1855.8	0.904212
IL10RB	985.352	1309.64	897.247	1065.32	868.587	-0.0514822
IL11	975.655	474.576	722.978	416.705	395.875	1.0002
IL11RA	1182.63	991	1201.55	1295.92	1183.3	0.0248356
IL12A	56.6693	270.797	330.95	240.818	235.276	-2.23589
IL12B	55.656	283.777	246.514	228.794	257.168	-2.18619
IL12RB1	589.461	183.157	269.529	231.848	229.008	1.38137
IL12RB2	326.877	193.693	121.974	164.01	160.392	1.04981
IL13	779.103	381.906	547.553	215.603	333.995	1.15321
IL13RA1	4334.29	1532.28	1382.79	1641.76	1345.18	1.55922
IL13RA2	9300.73	176.447	180.616	207.635	136.65	5.7451
IL15	361.25	230.646	212.31	301.61	254.357	0.545148
IL15RA	756.969	353.741	363.018	442.303	406.872	0.957149
IL16	2368.92	598.135	620.276	565.931	596.267	1.99366
IL17A	346.963	107.967	120.097	132.552	114.589	1.55033
IL17RA	8174.68	789.973	1062.49	744.801	819.71	3.2723
IL17RC	1816.27	768.836	784.417	882.362	855.269	1.1449
IL18	11563.3	281.14	193.574	264.731	295.061	5.50098
IL18R1	440.211	254.496	263.519	181.274	238.013	0.924504
IL19	2555.59	408.535	310.802	497.544	375.471	2.70309
IL1A	1117.42	188.448	288.565	175.274	171.519	2.47434
IL1B	798.87	629.688	991.701	579.284	744.397	0.149239
IL1R1	417.766	760.668	590.948	753.647	801.864	-0.789192
IL1R2	607.63	148.414	119.321	99.1662	131.706	2.30076
IL1RN	2273.99	313.558	289.167	242.696	290.947	3.00702
IL2	667.497	101.129	201.747	93.3012	116.263	2.45223
IL20RA	3212.65	462.806	487.862	390.628	391.078	2.89816
IL21	2860.62	243.31	341.027	243.489	118.036	3.69432
IL22	1485.73	300.889	278.711	284.461	310.838	2.34
IL22RA1	1311.06	454.125	379.455	335.791	290.608	1.86425
IL23A	2563.7	420.971	409.041	355.91	341.229	2.7531
IL24	246.199	183.157	147.485	165.523	212.31	0.488109
IL26	69.2206	76.3123	105.456	166.263	93.0842	-0.609901
IL2RA	193.648	134.996	188.448	230.646	232.002	0.0117097
IL2RB	118.815	457.293	584.713	600.857	523.903	-2.18057
IL2RG	5570.44	591.398	765.551	717.734	825.296	2.95247
IL3	199.116	55.8873	109.42	121.237	72.0439	1.2198
IL3RA	947.494	208.84	56.1944	105.779	384.995	2.67992
IL4	3569.76	155.313	159.832	126.758	101.977	4.73724
IL4R	721.265	857.965	1034.1	1019.83	1157.45	-0.48806
IL5	1184.41	64.2147	149.387	187.805	127.681	3.26565
IL5RA	391.6	162.5	185.2	195.57	168.517	1.14185
IL6	323.781	591.398	1430.37	420.971	760.841	-1.15592
IL6R	427.284	130.873	204.167	283.777	191.243	1.13068
IL6ST	250.29	1702.64	1515.16	1958.75	2028.69	-2.83776
IL7	1783.28	144.614	118.815	203.19	173.524	3.50674
IL7R	997.852	267.52	304.942	463.697	441.665	1.47275
IL9	2997.5	60.3406	160.879	85.39	65.4265	5.12638
IL9R	914.92	287.63	261.562	252.811	267.403	1.77653
ILK	3437.19	3992.72	4083.64	4259.43	3963.87	-0.244969
IMPA1	167.257	3597.09	3508.85	3077.82	3463.79	-4.34788
IMPA2	351.441	1077.51	1085.93	968.006	1185.97	-1.61509
IMPAD1	70.4719	734.745	788.907	584.466	698.529	-3.30702
IMPDH1	619.024	779.103	889.603	934.017	929.386	-0.508681
IMPDH2	1035.33	17536.5	19850.2	17536.5	13429.3	-4.03066
IMPG1	344.885	124.918	77.985	61.7389	78.0054	2.05908
IMPG2	89.5954	202.802	333.342	272.718	248.191	-1.53749
INA	1133.37	580.936	552.976	388.337	490.039	1.18859
INHBA	2739.95	352.066	672.886	404.024	323.417	2.70756
INPP1	754.993	2028.69	1625.38	1907.19	2022.45	-1.32268
INPP4A	221.465	432.704	580.31	473.017	459.747	-1.12616
INPP4B	1140.73	430.682	306.975	306.023	252.633	1.84303
INPP5A	420.308	1877.47	1741.04	2129.13	1959.42	-2.19284
INPP5B	885.865	688.386	846.184	840.115	578.436	0.280352
INPP5D	576.716	216.305	283.777	494.627	561.254	0.674656
INPP5F	873.735	1912.45	1649.25	1881.65	1408.81	-0.960661
INPPL1	2015.67	1358.54	1820.87	1401.66	1284.4	0.472533
INS	1003.11	55.8873	157.757	55.8873	56.1432	3.78988
INSR	60.5415	1273.55	1320.53	1030.54	774.176	-4.15196
INSRR	2931.55	247.88	238.749	204.49	248.191	3.64644
IPO5	320.457	3109.65	3025.14	3090.48	2576.55	-3.19855
IPPK	880.822	777.723	819.71	696.324	610.566	0.287782
IRAK1	2253.71	2250.66	2335.69	2532.26	3134.15	-0.17337
IRAK3	320.945	150.902	185.508	248.191	238.749	0.669316
IRAK4	690.872	784.892	696.58	596.267	597.242	0.0566536
IRF1	2928.02	1125.38	1483.26	1048.95	1037.52	1.33461
IRF9	610.566	4041.18	3343.2	3236.43	6179.55	-2.73126
IRS1	1591.21	2964.55	3159.72	2273.99	2717.33	-0.793631
IRS2	204.908	5501.84	7923.79	7058.42	5544.7	-4.97109
IRS4	412.858	323.781	600.709	475.171	410.578	-0.0963007
ISYNA1	2221.77	1291.35	1434.47	1659.61	1581.97	0.58122
ITCH	741.7	731.279	666.913	629.353	756.731	0.0954428
ITGA1	63.9021	118.984	212.9	240.226	220.747	-1.583
ITGA10	189.34	542.196	558.939	581.508	452.994	-1.48922
ITGA2	967.622	337.808	304.942	339.754	181.612	1.77692
ITGA2B	224.884	143.723	191.4	127.65	96.9135	0.727467
ITGA3	996.27	834.831	956.639	822.191	707.267	0.271241
ITGA4	170.528	159.578	185.741	167.257	315.213	-0.221479
ITGA5	6256.99	890.594	1620.93	1056.59	1232.12	2.41791
ITGA6	765.551	675.568	751.842	681.455	1604.02	-0.173195
ITGA7	6064.16	153.699	250.29	128.698	214.329	5.07036
ITGA8	409.906	384.42	570.302	422.85	281.23	0.0287165
ITGAE	3508.85	3391.67	4016.27	3782.01	2959.41	-0.00208122
ITGAL	5131.32	285.31	355.721	388.337	289.703	3.97247
ITGAM	1201.55	550.799	388.453	707.705	854.642	1.00239
ITGAV	337.702	6630.22	5360.63	7399.74	4817.55	-4.14299
ITGAX	1441.21	405.176	382.145	554.179	825.296	1.48223
ITGB1	1029.02	371.45	440.927	344.309	378.06	1.42919
ITGB1BP1	3294.33	1592.45	1767.32	1442.36	1097.73	1.18104
ITGB2	6630.22	741.7	747.134	2400.96	3343.2	2.19076
ITGB3	2880.81	252.455	276.337	268.768	312.343	3.38042
ITGB3BP	4797.47	4380.88	2588.33	2062.3	2184.18	0.843625
ITGB4	501.898	149.093	154.816	219.35	179.123	1.53215
ITGB5	1394.67	643.501	398.353	559.684	582.625	1.37506
ITGB7	11000.2	55.8873	56.1944	60.6613	127.681	7.29126
ITGB8	255.783	203.735	197.983	225.967	215.603	0.280779
ITK	334.097	462.806	646.328	532.271	556.62	-0.707614
ITPK1	4185.92	604.685	331.275	466.512	558.808	3.13035
ITPKA	9978.42	221.945	70.4719	105.779	103.499	6.44674
ITPKB	4030.5	628.098	807.273	1138.75	1078.19	2.18189
ITPKC	226.224	760.949	925.715	683.556	615.446	-1.70551
ITPR1	592.24	1338.5	1946.33	1673.64	1588.46	-1.45374
ITPR2	11996.5	636.789	474.576	595.773	484.455	4.46433
ITPR3	438.019	412.858	532.271	615.877	486.969	-0.210076
ITSN1	2712.16	922.919	1145.5	1167.77	873.735	1.41212
IVD	1212.02	380.107	304.146	440.211	473.86	1.62089
JAG1	1536.74	809.601	989.521	788.907	1082.52	0.756775
JAK1	163.232	8344.49	11785.6	9300.73	9052.11	-5.86885
JAK2	834.103	822.89	631.583	747.134	704.084	0.206029
JAK3	238.377	250.624	289.737	250.033	211.585	-0.0626611
JAM2	2432.13	1690.33	2155.92	1921.84	1959.42	0.337592
JAM3	507.507	3364.56	5206.25	4552.08	2919.36	-2.94421
JUN	272.917	4964.48	3662.73	4304.92	4185.92	-3.96249
JUNB	291.919	12745.4	20932.2	16016.6	15541.3	-5.78113
JUND	555.587	3610.29	7864.24	4531.29	6630.22	-3.28202
JUP	2262.2	914.19	1153.57	1052.43	756.969	1.24055
KALRN	21433.1	241.371	323.417	300.926	159.578	6.43662
KARS	179.685	10890.3	10143	10201.5	10279.3	-5.8514
KCMF1	627.675	4501.58	3963.87	3803.85	3904.47	-2.68439
KCNA4	446.344	264.416	220.747	261.145	326.763	0.748582
KCNA5	840.115	292.951	300.852	195.157	464.236	1.49078
KCNK1	173.985	1006.98	1127.99	618.499	582.081	-2.20045
KCNK10	1288	415.188	388.453	295.061	283.308	1.91834
KCNK12	2039.27	145.669	199.116	119.007	118.036	3.84334
KCNK13	3391.67	250.033	438.621	231.848	225.367	3.62379
KCNK15	6387.65	164.525	153.216	109.535	107.016	5.60644
KCNK2	1010.99	190.62	225.967	159.578	200.156	2.39215
KCNK3	2400.96	124.918	293.192	187.805	252.633	3.55576
KCNK5	5046.46	832.735	756.85	694.852	423.142	2.94327
KCNK7	256.306	97.2948	182.966	243.489	203.19	0.573193
KCNMA1	1544.97	540.517	441.665	548.911	544.968	1.57949
KCNV1	92.8672	173.319	117.192	152.821	98.6717	-0.510473
KCTD12	198.735	2982.8	3233.09	3971.71	4136.35	-4.15801
KCTD13	2982.8	508.286	670.495	639.056	518.852	2.36306
KCTD15	8699.65	904.36	760.668	848.8	1042.79	3.2999
KCTD2	413.892	2042.32	1553.36	2722.1	1532.28	-2.20417
KCTD3	316.103	1152.13	867.467	979.008	797.013	-1.57185
KCTD5	865.082	753.216	489.989	699.208	813.88	0.35375
KCTD9	406.973	976.327	936.054	981.01	969.69	-1.2465
KDELR1	158.504	1607.75	2142.16	2697.83	2115.96	-3.73172
KDELR2	594.713	4024.5	4185.92	4428.09	5570.44	-2.92444
KDELR3	545.376	610.566	466.512	457.293	795.299	-0.0569184
KDR	11112.6	756.969	492.35	530.536	973.55	4.0684
KEAP1	606.849	1174.98	494.627	1196.46	925.157	-0.561488
KHK	537.749	141.566	235.887	325.165	143.844	1.43562
KHSRP	163.862	771.642	740.401	955.639	922.919	-2.36225
KIF11	970.794	319.165	304.942	263.982	538.192	1.50132
KIF23	5229.69	133.824	204.708	173.422	375.471	4.66943
KIF5B	313.558	1553.36	1763.79	1403.2	2113.19	-2.42875
KIF5C	379.928	524.769	242.041	358.495	160.879	0.377012
KIFAP3	1084.23	2322.37	2857.54	2495.5	1799.03	-1.10756
KIR2DL1	157.757	55.8873	67.4573	63.8512	65.4265	1.32437
KIR2DL3	854.642	244.14	304.942	272.718	282.046	1.63542
KIR2DL4	536.774	370.771	423.007	353.877	354.33	0.519425
KIR2DS1	244.442	345.2	467.209	337.534	342.187	-0.595835
KIT	463.697	6133.97	9425.96	8472.8	5012.87	-3.92423
KITLG	4910.08	171.519	166.691	288.835	270.231	4.49768
KLF10	2669.02	2167.59	5596.45	3184.73	3597.09	-0.363339
KLK1	2590.11	515.687	676.618	459.991	526.297	2.26436
KLK2	475.171	170.977	197.883	133.996	169.499	1.51297
KLK3	419.071	133.399	264.731	110.896	174.873	1.37325
KLRC3	216.55	160.879	127.518	136.071	156.111	0.583798
KLRD1	2679.21	396.355	244.442	352.066	327.08	3.04329
KMO	179.805	293.595	256.734	402.283	620.887	-1.04273
KPNB1	2265.95	3423.11	2756.18	3518.83	3109.65	-0.492337
KRAS	4041.18	604.105	513.625	627.675	635.989	2.76807
KREMEN2	107.076	55.8873	56.1944	55.8873	80.448	0.804677
KRT1	373.335	419.654	348.112	303.8	304.413	0.130993
KRT13	757.395	196.226	118.815	225.449	101.129	2.31849
KRT14	772.184	101.129	278.711	123.937	127.681	2.40966
KRT18	1307.14	2294.7	1490.63	951.095	1776.79	-0.246374
KRT19	3588.63	4910.08	2142.16	2488.28	2167.59	0.386918
KRT2	420.971	440.211	598.135	411.541	349.291	-0.0673114
KRT4	1647.18	93.3012	123.516	62.5056	56.1432	4.36845
KRT5	1082.52	309.396	415.644	272.718	300.889	1.75596
KRT6A	2187.07	149.454	153.216	93.3012	157.482	4.01332
KRT7	335.683	131.706	174.873	112.49	75.0153	1.50743
KRT8	1190.27	1108.23	931.142	501.48	899.705	0.527002
KYNU	1455.85	295.924	314.194	359.881	412.213	2.08685
LAMA1	1043.98	324.915	326.834	246.199	278.626	1.83732
LAMA2	709.755	2385.2	2426.17	1667.99	1282.74	-1.40214
LAMA3	1551.3	744.012	769.71	652.845	790.69	1.07304
LAMA4	133.399	223.094	296.745	244.14	423.732	-1.10869
LAMA5	250.624	692.138	594.713	455.469	610.566	-1.21467
LAMB1	713.789	1089.49	741.7	1110.85	1687.15	-0.636134
LAMB2	788.576	2477.47	4288.71	3471.82	2349.34	-1.95202
LAMB3	555.418	238.947	334.6	257.38	332.307	0.949689
LAMB4	277.681	187.182	151.359	143.505	120.558	0.900114
LAMC1	877.897	3153.15	3714.78	3311.36	4499.04	-2.04965
LAMC2	4319.74	255.525	206.698	202.911	189.34	4.34717
LAMC3	5838.3	499.57	528.369	396.355	695.871	3.49051
LARS	987.927	2928.02	3720.75	2376.99	2563.7	-1.53074
LARS2	3767.42	657.904	642.287	666.072	611.984	2.54794
LASP1	1596.98	3980.26	3518.83	4797.47	4531.29	-1.38719
LAT	584.22	377.637	470.175	468.33	373.335	0.476962
LBR	508.286	3116.82	2782.47	3714.78	3714.78	-2.70204
LCK	2136.99	317.187	285.54	454.524	346.11	2.62886
LCMT2	424.908	454.924	412.858	589.461	380.999	-0.0929624
LCP1	1620.93	1019.24	1103.04	1946.33	3428.4	-0.0299951
LCP2	6485.78	245.842	295.924	553.926	754.045	3.95738
LDHA	5077.79	10051.2	9555.55	7025.08	12973.9	-0.929722
LDHB	189.061	20932.2	17536.5	18818.3	19850.2	-6.66935
LDHC	236.09	342.599	104.672	137.881	204.808	0.404316
LDLR	1328.55	479.124	459.747	209.288	462.806	1.7975
LEF1	2922.76	237.652	164.43	186.636	206.698	3.89074
LEFTY1	2145.24	1943.85	725.327	731.87	577.764	1.28768
LEP	11886.6	114.526	151.359	55.8873	65.4265	7.05764
LFNG	454.924	78.0054	240.276	129.78	188.448	1.63648
LHX3	881.225	334.337	407.372	386.245	361.315	1.2469
LIAS	680.746	1397.58	1046.78	1115.16	621.737	-0.559943
LIF	284.029	176.447	897.247	207.635	406.872	-0.259803
LIFR	1225.98	440.211	531.464	429.685	555.502	1.33456
LIG1	274.923	876.26	863.699	819.903	646.006	-1.5332
LIG3	595.773	535.684	562.629	624.467	545.877	0.0735721
LIG4	109.65	492.727	530.097	488.158	466.86	-2.17144
LIMK1	989.521	213.26	196.625	136.712	192.167	2.44134
LIMK2	835.569	678.258	745.205	740.401	513.007	0.336069
LIMS2	329.032	912.662	753.216	754.993	1218.8	-1.43852
LIPC	247.88	282.943	180.616	267.402	220.747	0.0809343
LIPE	156.32	330.95	124.602	222.192	210.901	-0.423578
LIPF	204.708	243.31	101.129	158.023	119.056	0.480878
LIPG	147.566	442.772	399.917	412.153	417.603	-1.50153
LIPT1	1393.79	2759.7	1454.06	2294.7	1524.59	-0.473814
LMNA	590.948	1572.73	3387.07	1738.65	2473.46	-1.88835
LMNB1	3782.01	451.155	220.747	424.908	778.002	3.15034
LMNB2	1506.92	985.352	729.038	709.755	1204.83	0.76735
LMTK2	604.105	190.62	121.974	166.263	136.65	1.99449
LOX	547.553	613.485	707.705	582.625	531.676	-0.145324
LOXL2	1240.76	174.873	157.05	150.515	210.405	2.853
LPCAT3	733.793	510.7	195.157	471.036	454.924	0.940728
LPCAT4	1048.95	350.155	233.393	247.608	277.258	1.93836
LRP5	1270.33	523.903	703.602	676.933	677.249	0.98644
LRP6	2060.57	312.839	448.406	459.332	470.175	2.30423
LRP8	467.209	272.52	239.381	304.705	396.804	0.648692
LSP1	3387.07	489.065	193.574	557.039	804.86	2.89961
LSS	744.397	783.637	693.16	789.569	784.417	-0.0329435
LTA	1193.89	55.8873	56.1944	55.8873	56.1432	4.41338
LTB4R	259.762	117.891	208.701	305.18	215.271	0.373517
LTBP1	669.076	1305.85	2270.91	1562.89	1494.72	-1.27784
LTBP3	1662.5	1841.85	2997.5	3267.66	1723.43	-0.50626
LTBP4	1826.98	1347.76	1682.58	1627.09	910.365	0.432452
LTC4S	443.738	348.915	304.942	414.951	416.361	0.269163
LYN	1386.07	488.125	449.317	682.202	926.274	1.18377
MAD1L1	9346.23	402.283	257.38	450.963	560.204	4.53854
MAD2L1	303.8	807.063	394.236	552.976	864.585	-1.03962
MADCAM1	1875.15	442.772	489.989	363.502	328.335	2.22483
MADD	1795.87	1289.78	1838.81	1303.6	1174.19	0.379665
MAF	108.287	1362.61	1137.12	1729.83	1030.54	-3.57351
MAG	1233.72	603.283	614.343	605.76	376.249	1.19437
MAGI1	207.062	333.342	690.331	450.092	482.777	-1.19141
MAGI2	359.415	767.172	790.69	759.593	457.768	-0.914974
MALT1	545.16	923.354	1019.24	913.361	1125.74	-0.863395
MAML1	1481.64	2022.45	2628.71	2360.09	2060.57	-0.60589
MAML3	155.188	378.213	243.633	343.426	305.854	-1.01517
MAOA	196.625	2108.36	2097.29	1585.93	1379.28	-3.16495
MAOB	843.468	10279.3	12373	9614.02	7576.42	-3.53996
MAP1B	233.862	693.16	728.015	660.17	798.87	-1.61883
MAP2	1059	247.88	410.338	330.449	328.335	1.70812
MAP2K1	661.234	2594.91	1843.51	2486.17	2589.22	-1.83291
MAP2K4	232.802	1637.26	1477.5	1542.65	1471.3	-2.71706
MAP2K5	1581.97	443.738	488.91	380.999	374.201	1.91543
MAP2K6	341.027	396.804	485.39	368.92	373.075	-0.242699
MAP2K7	4473.21	129.801	230.646	176.331	126.024	4.79975
MAP3K10	1799.03	422.26	735.568	308.383	380.018	2.0422
MAP3K11	643.501	893.685	993.5	914.19	1036.3	-0.573595
MAP3K12	339.271	758.89	1101.79	1063.51	800.858	-1.43706
MAP3K13	1164.07	101.977	189.749	125.534	123.516	3.14483
MAP3K14	2426.17	546.94	604.105	518.852	496.483	2.1673
MAP3K2	1141.8	623.132	756.85	513.007	461.215	0.98225
MAP3K3	4755.68	1035.33	1123.95	1158.13	1296.93	2.04826
MAP3K4	940.493	2546.52	2959.41	2817.45	2519.5	-1.52385
MAP3K6	8658.31	202.802	278.711	306.023	219.154	5.12491
MAP3K7	3056.52	1432.14	1522.87	1455.85	1399.25	1.07402
MAP3K8	1682.58	408.535	287.076	306.023	477.137	2.21762
MAP3K9	870.005	330.513	426.31	267.641	242.493	1.49231
MAP4K1	2332.6	105.019	115.078	101.977	103.941	4.45455
MAP4K2	334.622	179.425	56.1944	77.985	226.26	1.53475
MAP4K3	3576.06	1455.01	1249.78	1358.91	1127.64	1.46876
MAP4K4	1687.15	1496.54	1174.19	1468.86	1387.8	0.294387
MAP4K5	303.469	1182.63	753.647	1286.07	1024.83	-1.77846
MAPK1	544.653	1201.55	1123.29	1351.99	1483.26	-1.23571
MAPK10	572.631	753.909	1100.86	779.103	660.17	-0.497295
MAPK11	691.135	265.523	254.357	234.703	224.47	1.5007
MAPK12	1996.88	733.494	722.126	546.94	612.842	1.62119
MAPK13	181.949	137.337	184.885	204.908	376.941	-0.209883
MAPK14	310.767	807.483	920.737	1039.12	877.897	-1.54606
MAPK3	829.782	1722.18	1999.17	2198.36	1632.25	-1.17593
MAPK4	22398.5	115.706	121.237	170.977	159.832	7.3226
MAPK6	356.446	4473.21	4319.74	4349.24	4428.09	-3.62317
MAPK7	816.481	854.642	752.854	875.101	644.434	0.0731261
MAPK8	7107.41	906.076	1077.35	746.75	697.852	3.0731
MAPK8IP1	6896.63	220.006	211.01	129.78	199.116	5.21169
MAPK8IP2	934.617	352.997	448.216	357.131	293.595	1.38084
MAPK8IP3	807.483	524.252	551.03	537.219	426.31	0.670982
MAPK9	484.455	960.314	640.037	884.193	807.063	-0.748312
MAPKAPK2	4776.11	676.618	876.26	972.389	934.017	2.47909
MAPKAPK3	1873.35	966.615	720.495	829.05	962.668	1.11744
MAPKAPK5	11946.6	765.551	1012.56	886.882	979.465	3.72117
MAPT	290.22	196.625	341.229	278.332	249.797	0.15121
MARCKS	268.134	1271.97	1417.12	1749.1	2013.91	-2.56564
MARK2	2306.09	204.032	238.377	278.626	295.924	3.19598
MAT1A	846.926	756.969	684.395	938.813	745.205	0.126352
MAT2A	1649.25	3951.29	5395.36	4499.04	4699.08	-1.4822
MAT2B	498.991	8472.8	8359.04	8721.95	7743.25	-4.05885
MAX	944.073	1779.51	1725.96	1715.77	1622.97	-0.857122
MBD4	8098.91	1511.34	1926.05	1568.23	1384.92	2.35262
MBOAT2	1627.09	1943.85	1813.84	2115.96	1855.8	-0.245534
MBOAT7	3483.33	707.705	681.455	704.559	645.175	2.34785
MBTPS1	2703.92	2098.43	2166.88	2385.2	2002.8	0.324788
MBTPS2	1550.66	706.195	1222.47	941.411	786.68	0.794212
MCAT	287.825	1091.18	1017.12	938.813	703.602	-1.68477
MCCC1	10711.3	1951.96	2368.92	1254.97	1710.93	2.59316
MCCC2	825.481	1045.13	1054.08	1231.82	1273.55	-0.474023
MCF2L	844.076	321.875	323.832	191.243	414.507	1.48523
MCM10	611.984	158.445	136.588	152.277	344.671	1.73706
MCM2	748.28	1170.46	1309.05	1304.5	1716.83	-0.863058
MCM3	1727.65	3044.97	3029.35	3044.97	2982.8	-0.808318
MCM4	688.386	571.016	438.019	514.26	740.401	0.309386
MCM5	8622.51	1316.05	1536.74	1813.84	1487.26	2.49616
MDC1	3065.14	737.032	1037.52	821.231	708.41	1.90809
MDH1	2659.08	11186.2	11563.3	11186.2	11996.5	-2.1099
MDH2	4218.3	2306.09	2198.36	2184.18	1932.98	0.971715
MDK	620.276	6023.29	4681.55	6507.84	3754.02	-3.04605
MDM2	973.55	159.832	178.376	200.735	180.129	2.4418
MDM4	567.282	212.735	147.485	343.977	291.919	1.25969
MED13	199.428	2762.29	2813.86	3246.31	3099.13	-3.89833
MED16	1371.47	739.62	762.274	827.054	666.072	0.877465
MED24	1605.42	279.078	250.935	147.566	209.351	2.89606
MEF2A	969.26	1059.82	1170.46	1111.57	960.314	-0.146312
MEF2C	470.676	2013.91	2432.13	1868.29	1912.45	-2.11953
MEF2D	2894.4	257.168	690.872	312.343	360.51	2.94412
MEP1B	3963.87	70.4719	171.098	107.967	147.99	5.07233
MEPE	187.371	121.5	56.1944	55.8873	76.0069	1.35233
MERTK	7959.7	500.3	627.045	572.631	600.857	3.79565
MET	2553.73	547.553	268.433	291.919	270.797	2.95945
MFNG	3302.46	274.295	385.065	373.335	397.455	3.22245
MGEA5	461.545	1773.48	2648.72	1973.2	1673.64	-2.10431
MGLL	531.253	1278.67	1471.3	1841.85	2504.49	-1.69188
MGMT	562.169	1165.26	1738.65	1382.79	1086.31	-1.23233
MGST2	124.918	2539.14	2262.2	1856.67	3123.18	-4.26539
MGST3	1716.83	13972	13325.9	11946.6	11666.5	-2.88612
MIF	434.03	13620.1	9614.02	10461.1	11886.6	-4.70189
MINPP1	893.685	1383.86	1270.33	1105.79	1215.72	-0.472358
MITF	1879.34	1578.81	1834.21	2277.89	1869.46	0.00414453
MKL1	1101.79	298.938	470.676	281.591	272.917	1.77262
MKL2	352.476	2648.72	2703.92	2464.74	2407.11	-2.85668
MKNK1	1978.17	1485.73	1758.72	1678.68	2009.09	0.199274
MKNK2	959.229	2192.27	2464.74	2857.54	2504.49	-1.37834
MLH1	1743.46	3415.92	3793.67	3730.05	3286.05	-1.0259
MMP1	5596.45	102.72	129.758	96.0771	170.108	5.52563
MMP10	295.924	261.145	208.009	285.54	271.968	0.215573
MMP12	98.372	161.631	299.336	289.737	233.701	-1.28215
MMP13	390.064	114.526	107.016	87.7061	129.801	1.84357
MMP14	8992.14	969.26	686.596	1140.73	1063.51	3.24584
MMP15	1292.94	277.729	472.717	243.489	576.716	1.81099
MMP16	573.878	174.106	165.225	165.225	193.738	1.72001
MMP2	4068.3	6485.78	6751.41	7743.25	5172.8	-0.669661
MMP3	200.735	183.157	255.705	155.002	201.317	0.0379632
MMP7	396.804	451.155	412.094	486.758	321.227	-0.0574236
MMP9	532.915	954.656	768.05	915.497	1073.45	-0.789827
MMRN2	5952.7	623.132	807.273	733.195	836.45	2.9977
MNAT1	178.012	2053.4	2341.73	1616.24	1522.87	-3.38121
MOCOS	918.634	886.373	780.864	807.063	829.782	0.15489
MOCS2	737.032	1816.27	1480.03	1244.58	1001.53	-0.876322
MOCS3	191.4	594.713	402.533	608.723	444.488	-1.39821
MPDZ	411.541	2412.78	3153.15	2905.13	1674.66	-2.58338
MPI	1156.53	1067.7	1007.62	879.126	614.343	0.405617
MPST	451.808	3350.9	2686.36	3538.5	2885.47	-2.77676
MRAS	1736.02	294.839	151.359	322.101	319.218	2.73773
MS4A1	357.131	198.66	376.941	242.493	265.523	0.438599
MSH2	1707.34	1288	1043.98	962.668	1114.64	0.639526
MSH3	11186.2	1627.09	1850.94	1646.02	1550.66	2.74804
MSH6	560.748	1850.94	1849.41	1556.51	1561.77	-1.59878
MSN	1022.85	4078.9	4873.32	4925.61	4925.61	-2.19583
MST1R	410.338	395.436	379.455	303.8	407.999	0.152047
MTAP	858.226	302.827	258.645	221.945	213.729	1.79749
MTDH	614.343	2534.98	2011.3	2655.12	2483.89	-1.97076
MTHFD1	1809.56	2400.96	2332.6	2165.1	2390.85	-0.358735
MTHFD2	900.663	1403.95	879.745	991	2088.26	-0.489419
MTHFD2L	237.652	577.163	517.082	416.017	435.406	-1.02074
MTHFR	185.508	173.985	445.227	341.958	260.381	-0.635507
MTMR14	666.913	1109.91	1111.21	1076.5	1251.31	-0.76752
MTMR3	753.909	588.308	868.429	862.569	741.7	-0.00422387
MTR	5682.74	1576.47	2447.36	1689.61	1380.48	1.71414
MUC1	404.943	199.834	194.728	182.516	166.263	1.12728
MUSK	304.317	124.159	176.447	171.947	118.815	1.06504
MUT	389.041	3450.43	2452.12	2922.76	2322.37	-2.82294
MVD	720.495	270.797	189.061	292.729	300.889	1.47527
MVK	2539.14	708.41	540.116	492.727	669.076	2.09107
MYC	784.892	5395.36	8721.95	6351.84	6256.99	-3.06669
MYD88	1690.33	2423.46	2522.23	2648.72	3478.79	-0.696606
MYH1	7476.07	87.281	118.815	103.72	111.255	6.15945
MYH10	530.37	1328.55	1443.74	1354.93	1264.62	-1.34408
MYH11	4552.08	1819.66	2549.82	2539.14	1010.99	1.29298
MYH13	165.225	147.404	147.485	114.158	161.113	0.224572
MYH14	516.819	105.456	110.516	212.159	106.162	2.02158
MYH2	680.262	227.776	234.703	144.432	186.909	1.8033
MYH3	3610.29	118.984	63.9021	131.372	138.865	5.05603
MYH4	277.258	160.879	56.1944	136.071	155.213	1.23796
MYH6	354.33	133.824	109.42	55.8873	63.8767	2.05905
MYH7	1388.63	492.727	373.589	414.951	363.97	1.76584
MYH7B	1558.47	285.31	275.085	272.718	240.276	2.54093
MYH8	28087.4	201.935	137.653	123.238	147.141	7.55038
MYH9	584.713	2049.86	2486.17	2582.86	2632.86	-2.05296
MYL1	4931.14	221.945	172.174	119.007	196.517	4.83391
MYL2	143.844	238.947	306.975	237.109	309.884	-0.913515
MYL4	666.072	800.858	865.773	551.03	670.495	-0.0950458
MYL5	1760.02	646.328	344.885	520.004	429.316	1.89779
MYL6	2290.34	4288.71	4218.3	4185.92	4776.11	-0.929085
MYL6B	8135.11	5824.59	4428.09	5229.69	3156.44	0.840696
MYL7	259.535	217.551	56.1944	300.764	296.328	0.514511
MYL9	1471.3	4873.32	5420.27	5629.31	6034.91	-1.8953
MYLK	370.146	3936.99	4755.68	5059.48	4972.23	-3.65374
MYLK3	2643.57	167.822	225.967	190.62	155.213	3.85242
MYLPF	1187.76	506.376	460.246	371.838	455.469	1.41401
MYO10	1334.29	1070.36	1159.11	1064.39	1005.06	0.313963
MYO15A	4120.31	507.507	444.113	437.189	404.943	3.2046
MYO1A	803.161	324.915	281.455	392.273	310.838	1.30544
MYO1B	439.268	934.017	1182.63	901.109	1403.95	-1.30752
MYO1C	706.828	1462.09	1604.02	1165.26	1422.09	-0.990165
MYO1D	2299.43	709.176	519.033	725.776	555.502	1.88938
MYO1E	2838.15	536.996	510.439	630.323	570.941	2.34036
MYO1F	515.758	611.355	412.094	627.045	1093.46	-0.321899
MYO3A	452.431	102.298	182.966	64.9769	68.3179	2.24452
MYO5A	3898.12	274.766	245.4	270.797	232.597	3.93261
MYO5C	155.313	882.623	1217.28	903.498	1556.51	-2.83561
MYO6	220.437	543.551	411.541	485.694	684.124	-1.24407
MYO7A	936.054	230.839	322.508	238.013	304.705	1.78792
MYO7B	1261.08	128.698	167.545	192.455	134.673	3.03596
MYO9A	2648.72	1873.35	2664.16	1810.29	1701.62	0.419689
MYO9B	459.991	593.285	708.41	713.789	806.167	-0.608365
MYOG	452.994	451.155	557.039	370.311	314.615	0.131061
NACA	169.988	11153.1	11153.1	10656.4	10849.8	-6.00949
NADSYN1	742.951	756.969	822.89	705.362	701.32	-0.00407618
NAGK	107.967	2945.46	3632.62	4358.53	5596.45	-5.2183
NAMPT	605.097	2211.94	4252.44	2559.45	2850.65	-2.24994
NANS	264.731	2046.13	1675.4	1503.84	2133.84	-2.78228
NARS	161.344	8622.51	6896.63	8135.11	8344.49	-5.62653
NARS2	416.017	2618.25	2002.8	2014.79	1786.36	-2.32485
NBN	251.522	1410.56	1341.42	1320.53	1358.54	-2.43204
NCAN	1598.57	344.778	306.387	355.282	326.763	2.26415
NCF1	6240.64	113.558	56.1944	137.881	333.995	5.57483
NCF2	6133.97	589.461	359.415	927.784	1457.71	3.06763
NCK1	161.113	1991.28	1441.21	2126.69	1863.79	-3.51081
NCK2	6989.56	2341.73	1869.46	2228.05	2046.13	1.72548
NCKAP1	376.249	1340.67	1056.59	1070.36	1143.39	-1.60869
NCOA1	2009.09	2037.29	3134.15	2553.73	1986.41	-0.247829
NCOA2	978.412	727.297	777.723	829.782	639.056	0.402823
NCOA3	435.406	557.517	672.119	791.125	704.559	-0.63473
NCOA4	257.576	9198.18	7662.01	11996.5	11153.1	-5.25768
NCOR1	491.277	1249.78	1418.76	1399.25	1243.3	-1.43167
NCOR2	876.26	359.881	451.155	320.945	392.13	1.21266
NCR2	1127.29	403.455	288.175	321.875	315.464	1.77395
NCSTN	1361.5	1418.76	2098.43	1702.64	1809.56	-0.354137
NDC80	3730.05	270.797	158.603	213.26	417.603	3.90678
NDEL1	954.656	1743.46	5046.46	2299.43	2620.3	-1.49901
NDST1	402.863	452.994	437.189	457.768	522.493	-0.211656
NDST2	1715.77	1325.27	1795.13	1483.26	1309.05	0.226939
NDST3	463.84	275.004	199.116	174.873	124.381	1.32009
NDST4	659.468	418.23	417.998	359.459	281.23	0.854961
NEDD8	4584.61	6064.16	4855.02	5703.66	5522.86	-0.267474
NEFH	485.694	1697.18	1410.56	1795.13	948.538	-1.5487
NEFL	760.668	155.94	195.57	179.023	210.443	2.0467
NEFM	679.31	1028.77	507.276	284.461	305.854	0.557397
NEK2	113.558	221.057	202.693	171.898	349.682	-1.0044
NEK3	2532.26	875.101	595.773	826.671	786.035	1.73082
NES	4964.48	656.411	1065.32	795.176	1145.5	2.47432
NET1	611.373	2241.07	2120.42	1576.47	1881.65	-1.66419
NF1	1066.97	183.157	220.747	279.359	259.964	2.19648
NFAT5	1152.13	106.746	265.808	193.015	232.968	2.60787
NFATC1	1656.92	344.309	495.295	379.051	290.22	2.16255
NFATC3	651.334	655.119	613.887	578.121	591.54	0.0970034
NFATC4	3283.11	916.843	1015.71	1045.13	743.628	1.83167
NFE2L1	3378.91	5952.7	6158.24	5206.25	3878.41	-0.626384
NFE2L2	637.703	8174.68	11186.2	9052.11	10073.6	-3.90544
NFKB1	102.298	1196.46	1678.68	1508.36	1290.57	-3.78092
NFKB2	2062.3	245.033	380.999	352.997	287.63	2.72453
NFKBIB	721.149	949.958	775.538	890.594	884.193	-0.275251
NFKBIE	1100.86	398.069	365.654	478.826	458.811	1.38033
NFS1	4002.82	837.331	1413.68	1282.74	1043.98	1.83486
NFYA	506.558	742.951	987.927	882.883	826.671	-0.756075
NGF	557.517	682.857	913.012	873.123	660.991	-0.474241
NGFR	2184.18	73.0281	70.4719	55.8873	135.986	4.7876
NID1	137.653	936.726	1421.1	1233.72	1527.14	-3.19253
NISCH	646.884	4078.9	5059.48	5641.29	4235.12	-2.86482
NKX2-1	333.222	242.944	309.082	164.62	213.066	0.556722
NLK	2352.72	526.765	344.885	420.971	461.215	2.44065
NME3	213.729	1893.56	1723.43	1967.66	1697.18	-3.08764
NME4	1015.02	2684.1	2069.95	2759.7	2789.11	-1.33308
NME5	1139.5	1437.65	998.925	846.926	714.146	0.239215
NME6	15254.4	695.02	635.345	637.703	583.921	4.58226
NME7	594.332	2397.42	2385.2	2037.29	1962.86	-1.87946
NMI	6751.41	2262.2	1843.51	1856.67	2160.67	1.7391
NMNAT2	3662.73	374.201	452.119	361.379	402.863	3.20877
NMT1	199.559	795.054	766.645	929.386	759.593	-2.02097
NMT2	168.8	531.676	491.277	522.493	407.372	-1.52439
NNT	346.508	720.495	732.492	754.045	865.773	-1.14472
NOS1	271.968	714.503	842.457	532.915	539.883	-1.24609
NOS3	135.901	55.8873	86.8558	170.271	133.824	0.406188
NOTCH1	505.041	497.401	659.156	459.991	590.948	-0.113516
NOTCH2	560.204	2254.42	3212.65	3350.9	2655.12	-2.33844
NOTCH3	914.19	341.958	641.578	196.972	217.443	1.55398
NOTCH4	710.855	405.176	212.9	320.457	436.26	1.10104
NPTN	257.38	7662.01	6562.99	7196.16	6869.71	-4.77791
NR0B1	7984.4	565.931	498.991	646.328	372.226	3.96709
NR2C2	13753.1	235.636	189.061	230.839	323.781	5.83928
NR2F1	4951.32	1932.98	2142.16	1637.26	1275.92	1.52964
NR3C1	750.126	2573.16	2838.15	2712.16	2712.16	-1.85164
NRAS	1927.87	1027.62	802.899	792.855	1292.94	1.00741
NRCAM	178.376	769.71	645.175	680.262	458.132	-1.81404
NRG1	1374.26	213.066	361.25	232.968	246.829	2.4136
NRG2	1208.29	334.622	249.546	469.258	183.507	2.05288
NRIP1	265.808	2113.19	1464.46	2145.24	1825.28	-2.81131
NRP1	920.141	884.193	958.853	852.315	966.615	0.00935641
NRP2	5641.29	513.007	757.395	634.165	445.64	3.29276
NSDHL	663.378	774.715	647.698	568.677	562.629	0.0676361
NT5C2	297.679	1930.97	1836.22	2328.38	1855.8	-2.73253
NT5E	258.033	1992.72	2337.6	1893.56	1656.05	-2.92153
NTF3	2407.11	1753.07	1965.53	1760.02	1336.1	0.512698
NTHL1	734.745	959.041	786.491	1054.92	914.555	-0.330045
NTN1	2522.23	190.62	263.519	179.685	203.19	3.6074
NTRK1	605.76	55.8873	56.1944	73.0281	56.1432	3.33805
NTRK2	1483.26	268.433	397.455	382.383	322.101	2.13123
[truncated: 982 more rows]
