# Supplementary material for: Personalized prescription of imatinib in recurrent granulosa cell tumor of the ovary: case report
Source: Cold Spring Harb Mol Case Stud. 2019 Apr;5(2):a003434. doi: 10.1101/mcs.a003434 (PMC6549576; doi:10.1101/mcs.a003434)
Supplement: Supplemental Material [file supp_mcs.a003434_Supplemental_Table_S4.xlsx]

## Sheet: Лист1
Read length	149
Num reads (M)	180.71
Num bases (G)	26.9258
Percent of reads mapped	0.9947
Mean exome coverage	54.2207
Median exome coverage	48
PCR duplicates	0.435243
1x target base coverage	0.972896
2x target base coverage	0.967606
10x target base coverage	0.950907
20x target base coverage	0.901993
30x target base coverage	0.792928
40x target base coverage	0.636337
50x target base coverage	0.471435
100x target base coverage	0.085269
