# Supplementary material for: Personalized prescription of imatinib in recurrent granulosa cell tumor of the ovary: case report
Source: Cold Spring Harb Mol Case Stud. 2019 Apr;5(2):a003434. doi: 10.1101/mcs.a003434 (PMC6549576; doi:10.1101/mcs.a003434)
Supplement: Supplemental Material [file supp_mcs.a003434_Supplemetnal_Table_S2_PAL-DS.xlsx]

## Sheet: Pathway activation level
Pathway	Tumour_Ovarian
Akt_Signaling	186.148
p38_Signaling	169.927
PAK_Pathway	157.858
ERK_Signaling	150.24
JAK-STAT_Pathway_Nml_SOCS_BCL-XL_p21_Myc_Nos2_Gene_Expression_via_STAT2	138.827
JAK-STAT_Pathway	131.905
STAT3_Pathway	126.685
PAK_Pathway_Lamelliopodia_and_Filopodia_Outgrowth	120.175
PAK_Pathway_Actin_Organization	117.505
PAK_Pathway_Cell_Survival	117.505
cAMP_Pathway	100.551
JNK_Pathway	98.1615
MAPK_Family_Pathway	96.4941
TGF-Beta_Pathway	82.8073
STAT3_Pathway_Growth_Arrest_and_Differentiation	49.4328
CREB_Pathway	46.0382
PTEN_Pathway_Migration	45.7485
PTEN_Pathway_Proliferation	42.957
MAPK_Signaling	42.1946
WNT_Pathway_Cell_Fate_Proliferation_Differentiation_Adhesion_and_Survival	38.7555
Ras_Pathway	38.5212
JAK-STAT_Pathway_JAK_Degradation	37.3934
PTEN_Pathway_Differentiation	35.5044
Chemokine_Pathway	34.9321
PTEN_Pathway_Cell_Cycle	34.8692
PTEN_Pathway_Growth	34.8692
SMAD_Signaling_Network_Pathway	33.8986
ILK_Signaling	33.4776
PTEN_Pathway_DNA_Repair	28.1468
PAK_Pathway_Contractility_Stress_Fibres_and_Focal_Adhesion	26.7065
PTEN_Pathway_Genomic_Stability	26.5786
PTEN_Pathway_Angiogenesis_and_Tumorigenesis	26.279
PTEN_Pathway_Ca2+_Signaling	26.279
WNT_Pathway	23.7046
Cytokine_Network_Pathway	22.1576
mTOR_Pathway_Lipid_Synthesis	18.896
mTOR_Pathway_Microtubule_Organization	18.896
mTOR_Pathway	18.2136
PTEN_Pathway_Synaptic_Transmission	18.1819
IGF1R_Signaling_Cell_Migration	17.9855
ILK_Signaling_Cell_Cycle_Proliferation	17.3472
ILK_Signaling_G2_Phase_Arrest	17.3472
cAMP_Pathway_Myocardial_Contraction	17.0711
Akt_Signaling_Synaptic_Transmission	15.7753
ILK_Signaling_Cell_Migration_Retraction	14.9104
WNT_Pathway_Cell_Survival	14.6716
PPAR_Pathway	14.3926
ILK_Signaling_Loss_of_Occludin_Barrier_Dysfunction	14.1904
CD40_Pathway	14.0156
mTOR_Pathway_Actin_Organization	13.5645
Chemokine_Pathway_Cell_Activation	13.2916
MAPK_Family_Pathway_Chromatin_Remodelling	12.6691
IP3_Pathway	11.8415
Ras_Pathway_Increased_T-cell_Adhesion	11.5849
Akt_Signaling_Aggregation_and_Neurodegeneration	10.929
HGF_Pathway_Cell_Adhesion_and_Cell_Migration	10.5309
cAMP_Pathway_Fatty_Acid_Metabolism	10.1373
PTEN_Pathway_Neuronal_Survival	8.53475
ILK_Signaling_Epithelial_Mesenchymal_Transition_Tubulo-Interstitial_Fibrosis	8.46687
ILK_Signaling_Migration_Vasculogenesis	8.46687
ILK_Signaling_Epithelial_Mesenchymal_Transition	8.17753
JNK_Pathway_Insulin_Signaling	7.85584
Growth_Hormone_Signaling	7.78615
Ras_Pathway_Cell-Cell_Junctions	6.54117
HGF_Pathway_PKC_Pathway	6.52636
NGF_Pathway_Apoptosis	6.19585
TRAF_Pathway	6.14628
Estrogen_Pathway	6.09722
Ras_Pathway_Apoptosis	6.08694
IGF1R_Signaling_Cell_Proliferation_Diferentiation_and_Apoptosis	5.70145
p53_Signaling	5.55346
GSK3_Signaling_Protein_Synthesis	5.42034
Circadian_Pathway	5.23485
Erythropoietin_Pathway_BCLXL_Gene_Expression_via_STAT5B	5.10681
RANK_Signaling_in_Osteoclasts_Pathway_Expression_of_Osteoclastic_Genes_via_JUN_NFAT5_NFKB2_MITF_FOS	4.92041
ILK_Signaling_Cytoskeletal_Adhesion_Complexes	4.86302
Erythropoietin_Pathway_Gene_Expression_Neuroprotection_via_NFKB2	4.73114
MAPK_Family_Pathway_Cytoskeleton	4.49443
HGF_Pathway	4.16892
Akt_Signaling_Cell_Cycle_Progression	3.96946
Erythropoietin_Pathway_GPI_Hidrolysis_and_Ca2+_influx	3.58275
Growth_Hormone_Signaling_Gene_Expression_via_SRF_ELK1_STAT5B_CEBPD_STAT1_STAT3	3.54531
HIF1Alpha_Pathway_p53_Hypoxia_Pathway	3.54262
VEGF_Pathway_Focal_Adhesion_Turnover	3.49111
Mitochondrial_Apoptosis_Pathway	3.46237
CD40_Pathway_Gene_Expression_Cell_Adhesion_Molecule_via_NFKB2	3.35834
CD40_Pathway_Gene_Expression_Cell_Survival_via_NFKB2	3.35834
CD40_Pathway_Gene_Expression_Co-Stimulatory_Molecules_via_NFKB2	3.35834
CD40_Pathway_Gene_Expression_COX2_and_Prostaglandins_via_NFKB2	3.35834
CD40_Pathway_Gene_Expression_Immunoglobulin_Class_Switch_via_NFKB2	3.35834
CD40_Pathway_Gene_Expression_Pro-Inflamatory_Cytokines_via_NFKB2	3.35834
CD40_Pathway_Gene_Expression_Procoagulant_Activity_via_NFKB2	3.35834
Cellular_Apoptosis_Pathway_Gene_Expression_FLIP_CIAP2_BFL1_BCL2_via_NFKB2	3.35834
Interferon_Pathway_Gene_Expression_via_HIST1H3B_CREB3	3.20969
PAK_Pathway_Transciptional_Activation_and_Filopodia_Formation	3.05503
HGF_Pathway_IP3_Pathway	2.70829
EGF_Pathway_Rab5_Regulation_Pathway	2.56364
ILK_Signaling_Tumor_Angiogenesis	2.51195
Chemokine_Pathway_Gene_Expression_and_Apoptosis_via_ELK1	2.41101
WNT_Pathway_NFAT_Pathway	2.40939
mTOR_Pathway_Inflammation_Stress_Resistance	2.40764
IL-2_Pathway_Apoptosis	2.38532
p38_Signaling_Actin_Cytoskeleton_Reorganiztion	2.3305
Ras_Pathway_Receptor_Endocytosis	2.31362
cAMP_Pathway_Cytokine_Production	2.27871
Akt_Signaling_Blood_cell_differentiation	2.10695
Akt_Signaling_p73_mediated_apoptosis	2.09641
VEGF_Pathway	1.82299
Akt_Signaling_NF-kB_dependent_transciption	1.75548
HA_syntesis_pathway	1.68912
ErbB_Family_Pathway	1.67908
Akt_Signaling_Elevation_of_Glucose_Import	1.62703
cAMP_Pathway_Glycolisis	1.60097
Ras_Pathway_CDC42_Pathway	1.44739
IGF1R_Signaling_Glucose_Uptake	1.40869
Akt_Signaling_Regulation_of_Cyclic_Nucleotide	1.24889
PTEN_Pathway_Protein_Synthesis	1.1981
cAMP_Pathway_Cell_Growth	1.18642
EGF_Pathway_Gene_Expression_via_FOS_NFKB2_MYC_STAT1_ELK1_STAT3_JUN	1.1556
TRAF_Pathway_Direct_Antimicrobial_Response_and_Cell-Mediated_Immunity_and_Apoptosis_of_Host_Cell	1.1484
Akt_Signaling_Proto-Oncogenic_and_RTK-signaling	0.905327
Glucocorticoid_Receptor_Signaling_Histone_Deacetylation	0.831377
Akt_Signaling_Tumor_Supression	0.68385
Ras_Pathway_RhoA_Pathway	0.669334
VEGF_Pathway_Actin_Reorganization	0.649052
VEGF_Pathway_Cell_Migration	0.649052
MAPK_Signaling_Gene_Expression_Apoptosis_Inflammation_Tumorigenesis_via_MYC_HSF1_STAT2	0.609834
Akt_Signaling_Neuroprotection	0.57745
ATM_Pathway_S-phase_progression	0.574202
MAPK_Signaling_Cell_Survival	0.571558
RANK_Signaling_in_Osteoclasts_Pathway_Resorption	0.528279
p53_Signaling_Apoptosis	0.504146
p53_Signaling_Cancer	0.504146
p53_Signaling_Gene_Expression_Anti-Apoptosis_via_TP53	0.504146
p53_Signaling_Gene_Expression_Cell_Cycle_and_Cell_Growth_via_TP53	0.504146
p53_Signaling_Gene_Expression_Cell_Fate_and_Development_via_TP53	0.504146
p53_Signaling_Gene_Expression_Cell_Signaling_via_TP53	0.504146
p53_Signaling_Gene_Expression_DNA_Replication_and_Repair_via_TP53	0.504146
p53_Signaling_Gene_Expression_ECM_and_Adhesion_via_TP53	0.504146
p53_Signaling_Gene_Expression_Infection_and_Immune_Response_via_TP53	0.504146
p53_Signaling_Normal_Cell_Cycle_Progression	0.504146
cAMP_Pathway_Degradation_of_Cell_Cycle_Regulators	0.410914
TRAF_Pathway_Apoptosis	0.384995
IL-6_Pathway	0.33432
Akt_Signaling_Apoptosis	0.21834
Akt_Signaling_AR_mediated_apoptosis	0.21834
Akt_Signaling_Enhancement_of_Breast_Epithelial	0.21834
Akt_Signaling_ERK_mediated_apoptosis	0.21834
Akt_Signaling_Increased_GLUT4_translocation	0.21834
Akt_Signaling_Induction_of_Chromatin_Condensation	0.21834
Akt_Signaling_NO_production	0.21834
Akt_Signaling_Promotes_Adipogenesis	0.21834
Erythropoietin_Pathway_Cell_Cycle_Progression	0.163556
Notch_Signaling_gamma_Secretase	0.116299
ATM_Pathway_Synaptic_Vesicle_Transport	0.0221467
Estrogen_Pathway_Vasodilatation	0
HIF1Alpha_Pathway_HIF1a_Degradation	0
ILK_Signaling_Regulation_of_Intermediate_Filaments	0
mTOR_Pathway_Autophagy	0
mTOR_Pathway_Mitochondria_Proliferation_and_Function	0
p38_Signaling_Apoptosis	0
cAMP_Pathway_Chemotaxis	-0.0116758
Akt_Signaling_Blocks_Apoptosis	-0.113973
Akt_Signaling_Cell_Cycle	-0.130456
ErbB_Family_Pathway_Anti-Apoptosis	-0.130531
Akt_Signaling_NF-kB_pathway	-0.202749
MAPK_Signaling_Gene_Expression_Cell_Proliferation_Cell_Survival_Tumorigenesis_Differentiation_Development_via_PXN_CREB3_RPS6KA5_RPS6KA6	-0.226306
Akt_Signaling_Genetic_Stability	-0.233027
Notch_Signaling	-0.417915
PPAR_Pathway_Adipocyte_Differentiation_Glucose_Homeostasis_and_Macrophage_Function	-0.486274
PPAR_Pathway_Fatty_Acid_Metabolism_Lipid_Homeostasis_and_Skin_Proliferation	-0.486274
PPAR_Pathway_Peroxisome_Proliferation_Hepatocarcinogenesis_Fatty_Acid_Metbolism_and_Lipid_Homeostasis	-0.486274
ATM_Pathway_Checkpoint_Activation	-0.505802
GSK3_Signaling_Glycogen_Synthesis	-0.518162
Notch_Signaling_Gene_Expression_Chromatin_Remodeling_via_RBPJ	-0.534214
Notch_Signaling_Transcription_of_Target_Genes_Hairy_E-SpI_via_RBPJ	-0.534214
ErbB_Family_Pathway_Gene_Expression_via_JUN_FOS_ELK1	-0.561882
Akt_Signaling_Protein_Synthesis	-0.5817
Akt_Signaling_Regulation_of_Na+_Transport	-0.711994
EGF_Pathway_IP3_Signaling	-0.718903
JNK_Pathway_Gene_Expression_Apoptosis_Inflammation_Tumorigenesis_Cell_Migration_via_SMAD4_STAT4_HSF1_TP53_MAP2_DCX_ATF2_NFATC3_SPIRE1_MAP1B_TCF15_ELK1_BCL2_JUN_PXN_NFATC2	-0.734614
Akt_Signaling_NFAT_degradation	-0.812305
PAK_Pathway_Paxillin_Disassembly	-0.952311
FLT3_Signaling_Translation	-1.02124
BRCA1_Pathway_E2_Responsive_Genes	-1.05669
Akt_Signaling_Acetylation_of_proteins	-1.09931
RANK_Signaling_in_Osteoclasts_Pathway	-1.13279
HIF1Alpha_Pathway_NOS_Pathway	-1.16015
HIF1Alpha_Pathway_VEGF_Pathway	-1.16015
mTOR_Pathway_VEGF_Pathway	-1.16072
mTOR_Pathway_mRNA_Biogenesis	-1.1981
ATM_Pathway_Apoptosis	-1.40022
p53_Signaling_Inhibition_of_IGF1R_mTOR_Pathways	-1.46711
p38_Signaling_Gene_Expression_Cell_Motility_Inflammation_Apoptosis_Osmoregulation_via_MEF2D_TP53_CREB1_ATF2_JUND_ETV1_NFKB2_AP2A1_MAX_FOSL1_CEBPG_ELK1_CDC25C_JUNB_STAT1_SP1_DDIT3_ELK4_CEBPA	-1.48813
Akt_Signaling_Splicing_Regulation	-1.50078
ATM_Pathway_DNA_repair	-1.52882
ATM_Pathway_Cell_Cycle_Checkpoint_Control	-1.60948
ATM_Pathway_NF-kB_Pathway	-1.60948
ATM_Pathway_S-phase_arrest	-1.60948
WNT_Pathway_Cytoskeletal_Rearrangement	-1.65454
IL-2_Pathway_Gene_Expression_via_FYN_LYN_RPS6KB1_PTK2B	-1.72661
CD40_Pathway_Cell_Survival	-1.73859
IL-2_Pathway_Protein_Synthesis	-1.83318
Hypoxia_induced_EMT_in_cancer_and_fibrosis_3_copy	-1.87461
Akt_Signaling_Glycogen_Synthesis_and_Apoptosis	-1.91462
MAPK_Family_Pathway_Translation	-1.97925
p38_Signaling_Translation	-2.02704
p53_Signaling_Breast_Cancer	-2.03948
p53_Signaling_Cell_Cycle_Arrest	-2.03948
p53_Signaling_Cell_Growth_Accumulation	-2.03948
p53_Signaling_DNA_Repair	-2.03948
p53_Signaling_Exosome_Mediated_Secretion	-2.03948
p53_Signaling_Inhibition_of_Angiogenesis_and_Metastasis	-2.03948
ILK_Signaling_Apoptosis	-2.05293
ATM_Pathway_Repair_and_Recombination	-2.15281
NGF_Pathway_Actin_Polymerization_Neurite_Outgrowth_and_Differentiation	-2.24504
VEGF_Pathway_Prostaglandin_Production	-2.27143
ILK_Signaling_Cell_Adhesion	-2.31772
ILK_Signaling_Regulation_of_Junction_Assembly_at_Desmosomes	-2.31772
ILK_Signaling_Wound_Healing	-2.31772
Growth_Hormone_Signaling_Protein_Synthesis	-2.33463
cAMP_Pathway_Endothelial_Cell_Regulation	-2.38321
EGF_Pathway_EGFR_Endocytosis	-2.40737
BRCA1_Pathway_Nucleotide_Excission_Repair	-2.55349
Target_drugs_pathway	-2.55413
EGF_Pathway_Cell_Motility	-2.55658
STAT3_Pathway_G1_to_S_Cell_Cycle_Progression	-2.57518
TRAF_Pathway_Gene_Expression_via_FOS_JUN	-2.65507
ILK_Signaling_Induced_Cell_Proliferation	-2.65743
BRCA1_Pathway_Transciption_Coupled_Repair	-2.69046
Mitochondrial_Apoptosis_Pathway_Depolarization	-2.78085
Mitochondrial_Apoptosis_Pathway_Gene_Expression_via_TP53	-2.78085
IL-10_Pathway_Translational_Modulation	-2.8371
Caspase_Cascade_Pathway_DNA_Fragmentation	-2.83714
Glucocorticoid_Receptor_Signaling_Cell_Cycle_Arrest	-2.84605
ErbB_Family_Pathway_Translation	-2.8569
ILK_Signaling_Opsonization	-2.97846
ATM_Pathway_Apoptosis_and_Senescence	-2.97903
HGF_Pathway_Cell_Scattering	-2.99927
HGF_Pathway_Cell_Survival	-2.99927
TNF_Signaling_Apoptosis	-3.13214
VEGF_Pathway_Nitric_Oxide_Production	-3.15506
STAT3_Pathway_Anti-Apoptosis	-3.17795
Cellular_Apoptosis_Pathway_Gene_Expression_BAX_BID_BAK_Ras_Noxa_PUMA_APAF1_Survivin_BCL2_via_TP53	-3.28464
Akt_Signaling_JNK_mediated_apoptosis	-3.39413
cAMP_Pathway_Regulation_of_Cytoskeleton	-3.43558
Akt_Signaling_Translation	-3.48587
HGF_Pathway_Gene_Expression_via_JUN_STAT3_FOS_ELK1_ETS2	-3.4865
mTOR_Pathway_Ribosome_Biogenesis	-3.53324
BRCA1_Pathway_Base_Excission_Repair	-3.58784
BRCA1_Pathway_Cell_Cycle_Arrest_DNA_Repair_Genes_p21_WAF_CIP1_14-3-3_GADD45	-3.59629
IGF1R_Signaling_Glycogen_Synthesis	-3.63374
PTEN_Pathway_Apoptosis	-3.68694
AHR_Pathway_CYP1A1_CYP1B1_CYP1A2_AHRR_gene_expression_via_POLR2B	-3.77655
NGF_Pathway_Gene_Expression_via_MYC_ELK1_CREB3_NFKB2	-3.80378
TRAF_Pathway_Cell_Survival	-3.91379
Chromatin_Pathway	-3.92864
PTEN_Pathway_Cell_Survival	-3.96494
Cellular_Apoptosis_Pathway_DNA_Fragmentation	-4.02839
HGF_Pathway_Regulation_of_Cytoskeleton_Cell_Polarity_and_Cell_Motility	-4.06169
BRCA1_Pathway_G1_S_arrest	-4.14676
EGF_Pathway_Cell_Survival	-4.21405
BRCA1_Pathway_Growth_Promoting_Genes_hTert_S100A7	-4.25485
IL-2_Pathway_Actin_Reorganization	-4.38389
Cellular_Apoptosis_Pathway_Depolarization	-4.38466
TGF-Beta_Pathway_Epithelial_Mesenchymal_Transdifferentiation	-4.41504
IGF1R_Signaling_Apoptosis	-4.43393
Growth_Hormone_Signaling_Glucose_Uptake	-4.43512
IL-10_Pathway_Stability_Determination	-4.51018
Mitochondrial_Apoptosis_Pathway_DNA_Fragmentation	-4.82204
Glucocorticoid_Receptor_Signaling_Cell_Cycle_Progression	-5.03675
NGF_Pathway_Neuronal_Survival	-5.20862
VEGF_Pathway_Cell_Survival	-5.20862
MAPK_Family_Pathway_Gene_Expression_via_ATF2_JUN_ELK1_NFKB2_CREB3	-5.38879
BRCA1_Pathway_Mismatch_Repair	-5.40708
HIF1Alpha_Pathway	-5.41281
NGF_Pathway_Neurite_Outgrowth_and_Differentiation	-5.54756
mTOR_Pathway_Cap-dependent_Translation	-5.61306
Akt_Signaling_Glucose_Uptake	-5.67398
IL-10_Pathway	-5.68319
HGF_Pathway_Cell_Cycle_Progression	-5.71097
Interferon_Pathway_Translation	-5.71608
BRCA1_Pathway_Homologous_Recombination_Repair	-5.71681
IL-2_Pathway_Apoptosis_Inhibition	-5.74827
IGF1R_Signaling_Gene_Expression_Proliferation_Growth_Survival_via_NFAT5_CREB3	-5.92324
Akt_Signaling_Survival_Genes	-5.9905
ILK_Signaling_Actin_Polymerization_Cytoskeletal_Reorganization	-6.01463
TGF-Beta_Pathway_Post_Transciptional_G1_Arrest	-6.08287
JAK-STAT_Pathway_Gene_Expression_via_MYC	-6.19364
Growth_Hormone_Signaling_Cell_Survival	-6.43456
BRCA1_Pathway_NHEJ_DSB_Repair	-6.5046
IL-10_Pathway_IL-10_Responsive_Genes_Transcription_of_BCLXL_Cyclin-D1_D2_D3_Pim1_c-Myc_and_P19(INK4D)_via_STAT3	-6.52551
IL-10_Pathway_Inflammatory_Cytokine_Genes_Expression_via_STAT3	-6.52551
ERK_Signaling_Translation	-6.78788
VEGF_Pathway_Gene_Expression_and_Cell_Proliferation_via_MAPK7	-6.97183
mTOR_Pathway_Metabolism_Stress_Response_and_Apoptosis	-7.1717
Chemokine_Pathway_Internalization_Degradation_Recycling	-7.1883
ERK_Signaling_Cell_Survival	-7.24384
ERK_Signaling_EGFR_signaling	-7.59621
HGF_Pathway_Anoikis	-7.94927
EGF_Pathway_Actin_Cytoskeletal_Rearrangement	-8.21896
Akt_Signaling_Cell_Survival	-8.31434
ATM_Pathway	-8.34818
IP3_Pathway_Gene_Expression_via_CREB3_NFATC2_MEF2D	-8.63776
ILK_Signaling_Cell_Motility	-8.99309
Mismatch_Repair_in_Eukaryotes_Pathway	-9.10589
JAK-STAT_Pathway_Akt_Pathway	-9.11858
ATM_Pathway_G2-Mitosis_progression	-9.23388
ATM_Pathway_G2_M_Checkpoint_Arrest	-9.23388
Caspase_Cascade_Pathway_Activated_Tissue_Trans-glutaminase	-9.26004
Glucocorticoid_Receptor_Signaling_Gene_Expression_via_CREB3_STAT5B_SLC22A2_POU2F1	-9.27798
TGF-Beta_Pathway_Transciption_Arrested_Growth_Apoptosis	-9.30289
TGF-Beta_Pathway_Transciption_Cell_Growth_and_Mobility_and_Angiogenesis	-9.30289
cAMP_Pathway_Cell_Proliferation	-9.38729
cAMP_Pathway_eNOS_Signaling_Cardiovascular_Homeostasis	-9.38729
cAMP_Pathway_Lipolysis	-9.38729
ATM_Pathway_Cell_Survival	-9.4541
BRCA1_Pathway_Chromatin_Remodeling	-9.52822
HIF1Alpha_Pathway_Gene_Expression_via_JUN_CREB3	-10.1156
MAPK_Signaling_Cell_Motility_Inflammation_Apoptosis_Osmoregulation	-10.1959
IGF1R_Signaling_Cell_Survival	-10.4402
GPCR_Pathway	-10.4993
AHR_Pathway_C-myc_expression_via_RELA	-10.5402
AHR_Pathway_Cath_D_expression_via_SP1	-10.5402
AHR_Pathway_PS2_Gene_expression_via_ESR1	-10.5402
Ras_Pathway_Golgi_Trafficking_and_Vesicle_Formation	-10.5834
EGF_Pathway_Cytoskeleton_Regulation	-10.6876
cAMP_Pathway_Axonal_Growth	-10.6907
Ras_Pathway_Gene_Expression_Cell_Proliferation_Cell_Survival_Differentiation_Development_Cell_Cycle_Control_Cell_Motility_Tumorigenesis_via_ELK4_ATF2_MEF2D_STAT2_CREB3_CCNA1_MYC_ELK1_JUN_CDK4	-10.7133
Glucocorticoid_Receptor_Signaling_Inflammatory_Cytokines	-10.9208
FLT3_Signaling_Transcription_via_ELK3_MAPK12_CREB3_STAT2	-10.9719
cAMP_Pathway_Glycogen_Synthesis	-11.0381
TNF_Signaling_Gene_Expression_and_Cell_Survival_via_FOS_NFKB2_JUN_ELK1_ATF6	-11.3996
cAMP_Pathway_Oncogenesis	-11.5203
cAMP_Pathway_Cell_Survival	-11.6952
TNF_Signaling	-12.3653
mTOR_Pathway_Translation_Elongation	-12.7255
cAMP_Pathway_Metabolic_Energy	-13.0445
IGF1R_Signaling_Protein_Synthesis	-13.0602
cAMP_Pathway_Protein_Retention	-14.001
JAK-STAT_Pathway_IFN-Inducible_Gene_Expression_via_STAT2_STAT1	-14.1739
Interferon_Pathway_Transciption	-14.3138
RANK_Signaling_in_Osteoclasts_Pathway_Inhibition_of_Death	-14.409
Erythropoietin_Pathway_Anti-Apoptosis	-14.774
FLT3_Signaling	-15.3751
cAMP_Pathway_Gene_Expression_via_NFKB2_CREBBP_ELK1	-15.8165
AHR_Pathway	-16.6944
PTEN_Pathway_Proliferation_CyclinA2_Geminin_AuroraA_PLK1	-17.2766
PTEN_Pathway_Senescence_Ets2_p16	-17.2766
Caspase_Cascade_Pathway	-17.8735
IGF1R_Signaling	-18.6048
GPCR_Pathway_Gene_Expression_via_JUN_NFKB2_ELK1_SRF_FOS_CREB3	-19.1488
ERK_Signaling_Gene_Expression_via_CAPN6_TP53_FOS_ATF1_MYC_ELK3_MYLK_ETS1_SRF_HIST1H3B_CREB3_STAT3_NFKB2_HMGN1_ESR2_ELK1_PAX6_JUN	-19.4514
WNT_Pathway_PKC_Pathway	-19.6949
Mitochondrial_Apoptosis_Pathway_Apoptosis	-19.9581
ILK_Signaling_MMP2_MMP9_Gene_Expression_Tissue_Invasion_via_FOS	-20.1788
ILK_Signaling_Tissue_Morphogenesis	-20.1788
BRCA1_Pathway	-20.7139
IL-2_Pathway_IL2_Gene_Expression_via_POLR1E_EGR1_HMGA1_ELF1_POU2F1_MYC	-20.9974
NGF_Pathway	-22.6955
IL-2_Pathway	-23.951
Hedgehog_Signaling_in_Mammals_Pathway	-25.8527
Estrogen_Pathway_Anti-Apoptosis	-27.0937
EGF_Pathway	-28.9027
Hedgehog_Signaling_in_Mammals_no_Tubulin_Pathway	-29.5409
WNT_Pathway_Gene_Expression_via_CREB3	-31.9057
Interferon_Pathway	-32.8778
Erythropoietin_Pathway_Cell_Survival	-33.8705
GSK3_Signaling_b-CTNN_Degradation	-37.3934
GSK3_Signaling_Gene_Expression_via_CTNNB1	-37.5709
PTEN_Pathway_Adhesion_or_Migration	-40.3469
Cellular_Apoptosis_Pathway	-43.4215
Erythropoietin_Pathway	-43.7158
Estrogen_Pathway_Gene_Expression_via_FOS_JUN_ELK1_SP1_POLR2B_CREB3_NFKB2	-43.9953
PTEN_Pathway	-51.5512
GSK3_Signaling	-79.0025
Glucocorticoid_Receptor_Signaling	-81.4713
Ubiquitin-Proteasome_Dependent_Proteolysis_Pathway	-87.2463

## Sheet: Drug scores
Drug	Tumour_Ovarian
Regorafenib	69.647
Sorafenib	16.6426
Sunitinib	16.0403
Pazopanib	16.0254
Axitinib	15.4355
Aflibercept	15.2347
Cabozantinib	12.4989
Imatinib	12.4367
Bosutinib	8.93927
Masitinib	7.93082
Thalidomide	6.92428
Arsenic trioxide	4.51532
Alectinib	4.3634
Ceritinib (Zykadia, LDK378)	4.3634
Pomalidomide	4.19265
Paclitaxel	3.10489
Brigatinib	2.92559
Mogamulizumab	2.37289
Midostaurin	2.12031
Brentuximab vedotin	1.61346
Alemtuzumab	1.39308
Tamoxifen	1.18112
Fulvestrant	1.18112
Venetoclax	1.14993
Docetaxel	1.07391
Idelalisib	0.893475
Lenalidomide	0.820682
Vemurafenib	0.772631
Encorafenib	0.772631
Trebananib	0.727771
Tecemotide (Emepepimut-S , L-BLP25)	0.67869
Alitretinoin	0.49033
Bexarotene	0.49033
Blinatumomab	0.484621
Rigosertib	0.448436
Sonidegib (LDE225)	0.39856
Vismodegib	0.39856
Lomustine	0.370969
Temozolomide	0.370969
Nilutamide	0.158999
Enzalutamide	0.158999
Apalutamide, ARN-509	0.158999
Bicalutamide	0.158999
Everolimus	0.158934
Temsirolimus	0.158934
Ibritumomab tiuxetan	0.132031
Obinutuzumab	0.132031
Rituximab	0.132031
Ofatumumab	0.132031
Denosumab	0.117931
Toremifene	0.108265
Ponatinib	0.0607588
Ipilimumab	0.00651239
Atezolizumab	0
Moxetumomab pasudotox	0
Avelumab	0
Megestrol	0
Leuprolide	0
Daratumumab	0
Homoharringtonine (Omacetaxine mepesuccinate)	0
Pembrolizumab	0
Degarelix	0
Elotuzumab	0
Inotuzumab ozogamicin	0
Nivolumab (BMS-936558)	0
Goserelin	0
Panobinostat	-0.0488065
Belinostat	-0.0488065
Vorinostat	-0.0488065
Letrozole	-0.0768814
Exemestane	-0.0768814
Methyltestosterone	-0.158999
Durvalumab	-0.309175
Ibrutinib	-0.458154
Romidepsin	-0.547616
Veliparib	-0.553259
Vinorelbine	-0.870325
Vindesine	-0.870325
Ixabepilone	-0.870325
Vincristine	-0.870325
Cabazitaxel	-0.870325
Medroxyprogesterone acetate (MPA)	-1.18112
Niraparib	-1.3662
Rucaparib	-1.37816
Erlotinib	-1.43781
Gefitinib	-1.43781
Osimertinib	-1.43781
Olaparib	-1.80576
Estramustine	-1.85409
Ganetespib (STA-9090)	-1.93662
Abemaciclib (LY2835219)	-2.17084
Ribociclib	-2.17084
Palbociclib	-2.17084
Afatinib	-3.95809
Lapatinib	-3.95809
Carfilzomib	-4.10296
Ixazomib (MLN9708)	-4.10296
Binimetinib (MEK162)	-4.41881
Trametinib (Mekinst)	-4.41881
Cobimetinib	-4.41881
Selumetinib	-4.41881
Flavopiridol (Alvociclib)	-5.1911
Olaratumab	-5.26418
Ruxolitinib	-5.29933
CYT387 (Momelotinib)	-5.29933
Denileukin diftitox (Ontac)	-5.84783
Pertuzumab	-6.34794
Trastuzumab	-6.34794
Panitumumab	-6.43015
Necitumumab	-6.43015
Cetuximab	-6.43015
Nimotuzumab	-6.43015
Perifosine	-7.33362
Siltuximab	-7.82927
Dasatinib	-8.13613
Dabrafenib	-8.90537
Nilotinib	-9.04106
Bortezomib	-16.6887
Vinblastine	-24.9836
